# Supplementary material for: Structure of 2-chloro-N-(p-tol­yl)propanamide
Source: Acta Crystallogr E Crystallogr Commun. 2018 Oct 16;74(Pt 11):1584–8. doi: 10.1107/S2056989018013889 (PMC6218893; doi:10.1107/S2056989018013889)
Supplement: Supplementary file 2 [file e-74-01584-1asup2.hkl]

data_1a                                                                         
_shelx_title ' TCD797 in Pbca'                                                  
_shelx_refln_list_code          4                                               
_shelx_F_calc_maximum      173.86                                               
_exptl_crystal_F_000       832.00                                               
_reflns_d_resolution_high  0.8221                                               
                                                                                
loop_                                                                           
 _space_group_symop_operation_xyz                                               
 'x, y, z'                                                                      
 '-x+1/2, -y, z+1/2'                                                            
 '-x, y+1/2, -z+1/2'                                                            
 'x+1/2, -y+1/2, -z'                                                            
 '-x, -y, -z'                                                                   
 'x-1/2, y, -z-1/2'                                                             
 'x, -y-1/2, z-1/2'                                                             
 '-x-1/2, y-1/2, z'                                                             
                                                                                
_cell_length_a     9.5119                                                       
_cell_length_b     9.6885                                                       
_cell_length_c    21.8439                                                       
_cell_angle_alpha  90.000                                                       
_cell_angle_beta   90.000                                                       
_cell_angle_gamma  90.000                                                       
                                                                                
_shelx_F_squared_multiplier     1.000                                           
                                                                                
loop_                                                                           
 _refln_index_h                                                                 
 _refln_index_k                                                                 
 _refln_index_l                                                                 
 _refln_F_squared_calc                                                          
 _refln_F_squared_meas                                                          
 _refln_F_squared_sigma                                                         
 _refln_observed_status                                                         
   2   0   0       2715.39       2440.86        99.17 o                         
   4   0   0        324.57        399.65        15.93 o                         
   6   0   0       7051.14       8386.96       241.72 o                         
   8   0   0         28.85         10.34         4.61 o                         
  10   0   0         87.90         99.29         4.43 o                         
   2   1   0      29908.46      28253.59       818.26 o                         
   4   1   0      11211.15      12970.85       302.00 o                         
   6   1   0        334.36        410.52        14.10 o                         
   8   1   0         30.34         37.32         5.60 o                         
  10   1   0        124.19        103.14         4.77 o                         
   0   2   0        156.27        231.52        11.65 o                         
   2   2   0      11762.27      10835.53       360.93 o                         
   4   2   0       2932.00       3339.39        79.41 o                         
   6   2   0        256.69        409.51        14.12 o                         
   8   2   0        626.59        556.15        10.34 o                         
  10   2   0        992.93       1048.98        22.19 o                         
   2   3   0        149.45        142.42         9.11 o                         
   4   3   0        235.64        226.47         7.35 o                         
   6   3   0         13.06         15.59         2.53 o                         
   8   3   0          4.21          6.86         1.12 o                         
  10   3   0        495.12        513.12        11.33 o                         
   0   4   0      28201.24      26766.78       763.25 o                         
   2   4   0       6216.67       6480.71       151.50 o                         
   4   4   0       1612.07       1793.84        43.99 o                         
   6   4   0       2159.81       2197.17        66.86 o                         
   8   4   0        882.68        835.93        19.43 o                         
  10   4   0         38.78         50.73         2.14 o                         
   2   5   0       2576.05       2498.49        65.79 o                         
   4   5   0         14.92         13.69         4.67 o                         
   6   5   0       2216.08       2095.63        73.22 o                         
   8   5   0        339.57        377.30        17.52 o                         
  10   5   0         26.38         15.32         1.48 o                         
   0   6   0       1156.71       1310.17        57.11 o                         
   2   6   0       1731.43       1697.59        61.11 o                         
   4   6   0         62.02         54.49         4.12 o                         
   6   6   0        401.57        361.65        18.22 o                         
   8   6   0         29.70         41.08         3.77 o                         
   2   7   0        280.37        247.02        12.66 o                         
   4   7   0         94.15         88.27         5.98 o                         
   6   7   0         44.25         49.42         3.05 o                         
   8   7   0        170.78        139.31         4.66 o                         
   0   8   0       2060.22       1920.14        83.50 o                         
   2   8   0        302.22        257.06        13.50 o                         
   4   8   0       1330.63       1282.18        29.12 o                         
   6   8   0        983.96       1048.49        24.07 o                         
   8   8   0        314.44        287.23        13.82 o                         
   2   9   0       1577.47       1595.23        38.72 o                         
   4   9   0          8.77          8.81         1.41 o                         
   6   9   0       1042.34       1090.39        24.53 o                         
   0  10   0        199.43        196.60        10.50 o                         
   2  10   0        530.62        531.65        15.19 o                         
   4  10   0         99.79         99.30         4.00 o                         
   6  10   0         22.13         17.20         4.08 o                         
   2  11   0       1140.80       1258.00        42.81 o                         
   4  11   0        305.90        307.04        21.03 o                         
   2   1   1      19561.16      19394.36       580.03 o                         
   3   1   1         17.44         22.43         1.44 o                         
   4   1   1         89.35         81.78         3.49 o                         
   5   1   1       4741.95       5446.17        91.04 o                         
   6   1   1        864.44       1032.82        19.31 o                         
   7   1   1         12.28         18.13         2.09 o                         
   8   1   1        124.63        120.65         4.98 o                         
   9   1   1        221.17        211.22         3.92 o                         
  10   1   1          0.00          1.22         0.61 o                         
  11   1   1         35.03         36.13         1.83 o                         
   0   2   1       3442.57       3446.39        99.50 o                         
   1   2   1        876.93        884.13        31.58 o                         
   2   2   1      10403.79      10327.73       224.62 o                         
   3   2   1        951.25       1037.56        17.51 o                         
   4   2   1        127.77        126.58         3.38 o                         
   5   2   1        507.18        677.25        20.80 o                         
   6   2   1          5.57          5.36         1.45 o                         
   7   2   1        123.08        142.02         6.15 o                         
   8   2   1         33.96         33.39         1.97 o                         
   9   2   1          0.44          4.64         0.70 o                         
  10   2   1         31.03         41.84         2.26 o                         
  11   2   1          4.98          5.44         0.68 o                         
   1   3   1      13135.96      11807.04       195.05 o                         
   2   3   1       4098.39       3858.12        57.36 o                         
   3   3   1       1166.00       1185.63        19.81 o                         
   4   3   1       1659.75       1768.55        33.45 o                         
   5   3   1       3838.96       4338.85        73.20 o                         
   6   3   1        201.21        255.02         6.69 o                         
   7   3   1          1.17          2.84         1.68 o                         
   8   3   1        618.35        538.95         8.36 o                         
   9   3   1        546.71        544.28         8.18 o                         
  10   3   1         29.67         30.50         1.57 o                         
  11   3   1        265.91        304.29         8.25 o                         
   0   4   1        151.48        179.04         5.03 o                         
   1   4   1       1277.40       1190.49        19.72 o                         
   2   4   1        106.57         87.87         2.65 o                         
   3   4   1        912.18        902.04        15.59 o                         
   4   4   1       2110.94       1976.90        34.10 o                         
   5   4   1        256.34        298.58         8.50 o                         
   6   4   1        280.21        286.96         8.63 o                         
   7   4   1        728.92        628.96        18.93 o                         
   8   4   1          3.32          3.58         0.79 o                         
   9   4   1        104.46         96.23         2.42 o                         
  10   4   1         20.97         24.68         1.12 o                         
   1   5   1        412.38        463.96         8.96 o                         
   2   5   1        169.36        221.40         5.59 o                         
   3   5   1          7.73         37.45         7.62 o                         
   4   5   1        474.40        493.56        11.03 o                         
   5   5   1       2011.76       2029.39        41.20 o                         
   6   5   1          1.16          3.37         1.60 o                         
   7   5   1        243.46        204.57         4.33 o                         
   8   5   1         71.26         67.64         1.96 o                         
   9   5   1          5.77          6.12         0.92 o                         
  10   5   1         19.16         12.09         0.80 o                         
   0   6   1        166.94        283.03        11.04 o                         
   1   6   1          6.47         10.53         2.28 o                         
   2   6   1          8.62         25.42         2.03 o                         
   3   6   1       1272.71       1342.60        27.92 o                         
   4   6   1        113.76        103.70         4.21 o                         
   5   6   1         99.51        100.22         6.93 o                         
   6   6   1        152.41        121.33         3.06 o                         
   7   6   1        226.57        192.55         4.05 o                         
   8   6   1          1.78          2.95         0.85 o                         
   9   6   1         83.30        103.11         3.55 o                         
   1   7   1        419.30        365.19        10.03 o                         
   2   7   1       1045.88       1064.74        28.24 o                         
   3   7   1        115.45        120.90         4.86 o                         
   4   7   1        104.62         92.63         4.36 o                         
   5   7   1       1066.34       1019.46        18.10 o                         
   6   7   1        267.48        256.13         5.35 o                         
   7   7   1          8.12          7.28         1.15 o                         
   8   7   1         57.93         72.25         2.60 o                         
   9   7   1        205.55        216.76         4.16 o                         
   0   8   1        696.30        609.56        21.75 o                         
   1   8   1        846.01        795.60        22.22 o                         
   2   8   1         47.15         53.03         4.14 o                         
   3   8   1        738.30        660.99        12.20 o                         
   4   8   1        335.19        340.82         6.57 o                         
   5   8   1         49.66         42.49         2.42 o                         
   6   8   1          2.08          5.17         1.12 o                         
   7   8   1       1491.98       1519.57        25.95 o                         
   8   8   1         58.36         52.20         2.28 o                         
   1   9   1         10.08         12.41         1.23 o                         
   2   9   1         31.23         47.55         2.73 o                         
   3   9   1         53.41         59.31         2.98 o                         
   4   9   1         12.37         11.26         1.13 o                         
   5   9   1         59.39         63.80         2.98 o                         
   6   9   1         11.32         13.25         1.19 o                         
   7   9   1          8.42          8.51         1.18 o                         
   0  10   1         52.11         55.93         2.89 o                         
   1  10   1          2.68          2.24         1.06 o                         
   2  10   1          7.58         15.37         1.75 o                         
   3  10   1        143.42        159.42         4.05 o                         
   4  10   1        176.30        175.34         4.15 o                         
   5  10   1          0.52          0.35         0.59 o                         
   6  10   1          1.20          1.99         1.09 o                         
   1  11   1        179.21        168.23         6.82 o                         
   2  11   1        156.09        173.22         4.87 o                         
   3  11   1         82.16         85.60         2.42 o                         
   4  11   1         76.65         81.09         3.93 o                         
   0   0   2      22735.31      22845.28      1012.97 o                         
   2   0   2       2652.01       2432.60        69.90 o                         
   3   0   2      13273.48      12665.34       256.98 o                         
   4   0   2         25.55         22.26         1.93 o                         
   5   0   2        113.50        154.25         5.44 o                         
   6   0   2       3996.35       5067.70       111.75 o                         
   7   0   2       3372.80       3764.83        91.17 o                         
   8   0   2        789.98        766.38        27.34 o                         
   9   0   2        196.72        204.58         4.79 o                         
  10   0   2         25.70         17.93         1.48 o                         
  11   0   2         74.92         75.84         2.30 o                         
   1   1   2         18.60         15.93         8.16 o                         
   2   1   2       5334.43       5277.31       140.32 o                         
   3   1   2       1303.33       1300.09        21.43 o                         
   4   1   2        424.82        466.14        10.83 o                         
   5   1   2       1779.41       1866.76        31.11 o                         
   6   1   2         49.37         80.62         3.15 o                         
   7   1   2        171.14        151.79         6.38 o                         
   8   1   2         20.83         13.15         2.24 o                         
   9   1   2         25.92         24.01         1.22 o                         
  10   1   2        226.94        210.54         4.05 o                         
  11   1   2         10.16         10.85         1.04 o                         
   0   2   2      18269.35      17671.05       590.34 o                         
   1   2   2       7710.43       7455.33       175.93 o                         
   2   2   2       1811.18       1819.40        33.70 o                         
   3   2   2       2003.91       2089.49        31.52 o                         
   4   2   2       3722.76       3657.34        61.31 o                         
   5   2   2        221.02        227.05         7.21 o                         
   6   2   2          2.17          4.57         1.43 o                         
   7   2   2        283.24        314.15         8.69 o                         
   8   2   2        133.24        116.17         2.44 o                         
   9   2   2          0.39          2.75         0.68 o                         
  10   2   2       1352.22       1452.22        22.03 o                         
  11   2   2        157.02        149.85         3.55 o                         
   1   3   2       4354.42       4043.92        67.21 o                         
   2   3   2         10.54         14.63         0.90 o                         
   3   3   2          4.63          3.44         0.79 o                         
   4   3   2        951.47       1113.63        23.10 o                         
   5   3   2         76.13         83.68         3.10 o                         
   6   3   2          7.70         10.95         1.66 o                         
   7   3   2        218.83        221.61         7.75 o                         
   8   3   2        593.86        536.63         8.41 o                         
   9   3   2         95.13         92.66         2.10 o                         
  10   3   2        145.47        158.96         3.20 o                         
  11   3   2         59.99         58.90         1.90 o                         
   0   4   2      11599.42      10412.84       224.01 o                         
   1   4   2        951.05        897.64        15.77 o                         
   2   4   2         45.22         44.24         1.73 o                         
   3   4   2      12253.99      12745.49       201.50 o                         
   4   4   2         32.38         43.64         2.03 o                         
   5   4   2        700.49        774.60        17.22 o                         
   6   4   2       1420.02       1507.10        31.68 o                         
   7   4   2       1173.29       1076.19        25.18 o                         
   8   4   2        606.58        600.95         9.53 o                         
   9   4   2        277.34        293.31         5.07 o                         
  10   4   2          0.93          3.12         0.57 o                         
   1   5   2       4331.82       4310.74        71.88 o                         
   2   5   2       1265.45       1342.43        25.88 o                         
   3   5   2        127.69         94.26         4.07 o                         
   4   5   2        307.47        275.48         9.66 o                         
   5   5   2        936.95        906.72        19.99 o                         
   6   5   2         90.37        106.93         4.01 o                         
   7   5   2         43.87         43.49         2.88 o                         
   8   5   2        272.61        259.33         4.71 o                         
   9   5   2        547.99        518.50         7.98 o                         
  10   5   2         79.82         77.34         1.83 o                         
   0   6   2        253.15        256.32         9.18 o                         
   1   6   2        119.40        146.84         6.39 o                         
   2   6   2       1965.93       2098.26        41.93 o                         
   3   6   2        737.18        714.99        15.96 o                         
   4   6   2         27.65         28.73         2.41 o                         
   5   6   2          0.21          4.94         1.90 o                         
   6   6   2         35.60         28.01         1.47 o                         
   7   6   2        171.56        168.82         3.76 o                         
   8   6   2        650.35        680.14        11.83 o                         
   9   6   2         98.18         68.13         2.53 o                         
   1   7   2        358.84        347.66        10.37 o                         
   2   7   2        424.44        433.36        13.46 o                         
   3   7   2          9.34          7.33         1.71 o                         
   4   7   2        317.53        276.98         8.51 o                         
   5   7   2        935.28        815.50        14.12 o                         
   6   7   2        665.41        665.67        10.94 o                         
   7   7   2        338.15        310.13         5.82 o                         
   8   7   2         11.50         16.35         1.59 o                         
   9   7   2         22.04         14.20         0.84 o                         
   0   8   2        335.55        359.75        16.64 o                         
   1   8   2          6.90          7.38         2.74 o                         
   2   8   2        605.64        575.18        15.88 o                         
   3   8   2         64.49         73.58         2.57 o                         
   4   8   2        233.81        245.40         5.11 o                         
   5   8   2          7.48          6.66         1.07 o                         
   6   8   2        722.97        733.28        12.68 o                         
   7   8   2        173.39        177.14         4.26 o                         
   8   8   2        316.31        327.60         6.59 o                         
   1   9   2        103.85        103.68         4.33 o                         
   2   9   2        608.33        614.04        11.34 o                         
   3   9   2         49.70         31.99         2.34 o                         
   4   9   2         13.23         15.53         1.48 o                         
   5   9   2        365.35        385.32         7.40 o                         
   6   9   2        475.73        496.78         8.36 o                         
   7   9   2          8.77          8.94         1.34 o                         
   0  10   2         15.20         14.57         1.62 o                         
   1  10   2         15.80         23.67         1.88 o                         
   2  10   2        278.48        281.51         6.06 o                         
   3  10   2         69.19         77.21         4.43 o                         
   4  10   2         21.75         31.67         1.62 o                         
   5  10   2         23.53         16.58         3.59 o                         
   6  10   2          0.77          0.76         1.33 o                         
   1  11   2        385.08        426.26        10.25 o                         
   2  11   2         94.42        102.41         3.27 o                         
   3  11   2          7.82          5.33         0.71 o                         
   4  11   2        160.52        161.83        12.54 o                         
   1   1   3       5563.73       5675.93       146.51 o                         
   2   1   3       8797.13       9116.94       215.24 o                         
   3   1   3        206.51        196.66         4.42 o                         
   4   1   3       2847.12       2853.77        42.90 o                         
   5   1   3          4.96         21.91         2.12 o                         
   6   1   3        131.50        125.89         4.06 o                         
   7   1   3         39.05         50.60         6.81 o                         
   8   1   3       1096.29       1079.67        15.64 o                         
   9   1   3          5.84          7.07         0.84 o                         
  10   1   3          0.02          1.57         0.66 o                         
  11   1   3          0.09          0.39         0.49 o                         
   0   2   3      16146.44      15842.11       530.07 o                         
   1   2   3          0.67          2.58         0.86 o                         
   2   2   3        649.70        552.18        37.83 o                         
   3   2   3       1701.00       1635.82        24.11 o                         
   4   2   3          5.08         10.61         1.16 o                         
   5   2   3          7.82         20.22         1.87 o                         
   6   2   3         36.99         27.38         3.07 o                         
   7   2   3         16.11         18.26         2.39 o                         
   8   2   3        159.81        161.34         3.23 o                         
   9   2   3         44.82         44.60         1.48 o                         
  10   2   3        111.53        114.57         5.89 o                         
  11   2   3          0.03          0.67         0.49 o                         
   1   3   3         19.08         18.60         1.71 o                         
   2   3   3       2477.49       2332.09        33.90 o                         
   3   3   3       1125.17       1241.02        20.73 o                         
   4   3   3          4.34         32.75         2.21 o                         
   5   3   3         27.74         41.98         2.44 o                         
   6   3   3       1344.82       1260.21        25.41 o                         
   7   3   3          6.93         13.14         2.40 o                         
   8   3   3       1961.03       1823.68        26.73 o                         
   9   3   3         32.41         32.85         1.40 o                         
  10   3   3          1.29          0.73         0.59 o                         
  11   3   3        108.22         91.88         2.60 o                         
   0   4   3        363.63        392.08        10.58 o                         
   1   4   3          1.21         12.35         1.56 o                         
   2   4   3       3480.64       3556.27        59.38 o                         
   3   4   3        134.91        133.36         3.64 o                         
   4   4   3       1847.77       1906.97        33.00 o                         
   5   4   3         88.17         92.30         4.13 o                         
   6   4   3        193.80        170.15         7.34 o                         
   7   4   3        148.16        125.39         4.96 o                         
   8   4   3          4.63          6.32         0.82 o                         
   9   4   3         89.67         98.80         3.29 o                         
  10   4   3        974.64       1010.62        16.54 o                         
   1   5   3          2.14          4.71         0.90 o                         
   2   5   3       1926.10       1913.56        36.17 o                         
   3   5   3       1357.75       1437.92        28.41 o                         
   4   5   3        601.75        610.50        12.65 o                         
   5   5   3         77.43         70.32         3.77 o                         
   6   5   3        375.26        369.59         9.86 o                         
   7   5   3          0.22          1.16         0.79 o                         
   8   5   3         13.24         19.52         1.17 o                         
   9   5   3        129.40        134.50         2.89 o                         
  10   5   3        167.25        155.44         3.12 o                         
   0   6   3       2030.59       2365.32        62.85 o                         
   1   6   3        147.37        149.48         4.56 o                         
   2   6   3        171.94        124.22         6.10 o                         
   3   6   3        368.05        362.08         9.87 o                         
   4   6   3          3.68          6.38         2.09 o                         
   5   6   3        572.48        536.18        16.69 o                         
   6   6   3         66.10         58.09         3.33 o                         
   7   6   3         63.19         68.51         2.20 o                         
   8   6   3        151.93        160.57         3.63 o                         
   9   6   3        338.93        354.14         6.60 o                         
   1   7   3        154.82        162.47         6.67 o                         
   2   7   3       1938.03       2020.85        51.12 o                         
   3   7   3          1.91          3.96         1.61 o                         
   4   7   3        338.88        324.05        10.78 o                         
   5   7   3        273.27        251.40         5.04 o                         
   6   7   3        121.58        140.78         3.22 o                         
   7   7   3        159.15        163.23         3.57 o                         
   8   7   3       1138.11       1189.43        19.51 o                         
   9   7   3          0.18         -0.38         0.49 o                         
   0   8   3       2908.72       2826.24        97.92 o                         
   1   8   3          1.55          4.70         2.43 o                         
   2   8   3        182.34        156.57         5.66 o                         
   3   8   3         32.96         35.77         1.85 o                         
   4   8   3        638.92        622.33        11.45 o                         
   5   8   3         72.26         64.44         2.24 o                         
   6   8   3        196.77        242.55         4.60 o                         
   7   8   3          0.79          1.15         0.69 o                         
   8   8   3          2.61          2.26         0.72 o                         
   1   9   3        155.56        159.54         3.83 o                         
   2   9   3         46.82         53.05         2.27 o                         
   3   9   3         74.82         71.91         2.51 o                         
   4   9   3         24.05         22.26         1.95 o                         
   5   9   3        101.58        110.65         3.39 o                         
   6   9   3         42.87         43.23         1.61 o                         
   7   9   3         92.59         87.49         2.64 o                         
   0  10   3        362.78        357.79         9.83 o                         
   1  10   3         15.70         16.95         1.68 o                         
   2  10   3         28.67         37.28         1.77 o                         
   3  10   3        382.37        415.06         7.47 o                         
   4  10   3        763.17        762.63        13.34 o                         
   5  10   3         28.56         21.28         1.34 o                         
   1  11   3          1.83          3.08         0.77 o                         
   2  11   3         18.02         16.36         1.30 o                         
   3  11   3         38.20         34.59         1.94 o                         
   0   0   4        702.87        689.64        29.79 o                         
   1   0   4       6215.19       6736.07       225.52 o                         
   2   0   4       6279.76       6754.63       224.68 o                         
   3   0   4       5407.82       4862.20        98.66 o                         
   4   0   4       1690.21       1675.42        37.70 o                         
   5   0   4         79.71         93.41         4.00 o                         
   6   0   4        147.32        141.49         6.10 o                         
   7   0   4        746.23        805.89        22.62 o                         
   8   0   4        217.93        195.68         4.74 o                         
   9   0   4        176.24        162.09         4.26 o                         
  10   0   4       1047.17       1133.93        23.80 o                         
  11   0   4         21.59         25.82         1.51 o                         
   1   1   4        925.87        950.71        34.54 o                         
   2   1   4       1128.98       1228.41        29.93 o                         
   3   1   4         93.26         89.28         2.65 o                         
   4   1   4        162.51        103.06         4.17 o                         
   5   1   4          6.09         14.74         2.28 o                         
   6   1   4         20.75         51.01         2.68 o                         
   7   1   4         14.11         16.15         3.18 o                         
   8   1   4        429.76        390.90         6.24 o                         
   9   1   4         14.85         16.45         1.08 o                         
  10   1   4        276.64        294.74         5.11 o                         
  11   1   4         93.08        100.72         4.59 o                         
   0   2   4       4796.36       4793.43       195.46 o                         
   1   2   4       1749.29       1425.00       202.85 o                         
   2   2   4       4069.77       4137.35        63.55 o                         
   3   2   4       7730.07       7138.10       108.85 o                         
   4   2   4       1058.61       1163.40        20.58 o                         
   5   2   4         83.81         83.44         3.03 o                         
   6   2   4        676.32        806.55        17.34 o                         
   7   2   4        618.60        584.57        13.73 o                         
   8   2   4        893.89        832.23        12.72 o                         
   9   2   4         88.72         95.30         2.33 o                         
  10   2   4        328.43        351.59         6.15 o                         
  11   2   4          2.96          2.37         0.59 o                         
   1   3   4        823.11        809.68        21.05 o                         
   2   3   4        808.56        788.03        13.98 o                         
   3   3   4        212.44        177.50         4.58 o                         
   4   3   4        309.83        298.04         6.73 o                         
   5   3   4        154.37        162.18         5.12 o                         
   6   3   4          9.60         12.40         1.82 o                         
   7   3   4          5.87          5.91         1.96 o                         
   8   3   4         16.31         17.09         1.10 o                         
   9   3   4          0.62          1.14         0.68 o                         
  10   3   4         66.56         70.65         1.95 o                         
  11   3   4          1.34          2.28         0.84 o                         
   0   4   4         59.23         95.02         3.43 o                         
   1   4   4       3297.47       3281.38        50.79 o                         
   2   4   4        124.72        125.20         3.23 o                         
   3   4   4       2567.49       2534.20        41.40 o                         
   4   4   4        556.06        504.62        10.23 o                         
   5   4   4         83.53         83.63         3.45 o                         
   6   4   4         27.46         26.20         2.25 o                         
   7   4   4       1680.97       1485.55        18.26 o                         
   8   4   4        437.24        447.70         7.28 o                         
   9   4   4         62.86         66.75         3.31 o                         
  10   4   4        189.51        193.02         3.57 o                         
   1   5   4        910.85        938.13        17.65 o                         
   2   5   4        100.75         87.29         3.35 o                         
   3   5   4         60.45         77.01         3.26 o                         
   4   5   4         42.52         49.46         2.63 o                         
   5   5   4       1859.33       1910.83        44.39 o                         
   6   5   4         89.81         77.36         5.68 o                         
   7   5   4         12.64         13.07         1.12 o                         
   8   5   4         59.59         55.81         3.65 o                         
   9   5   4         46.53         47.48         1.56 o                         
  10   5   4        171.18        163.31         4.97 o                         
   0   6   4       2807.19       3056.12        90.21 o                         
   1   6   4        368.97        409.90        10.63 o                         
   2   6   4        636.30        629.61        17.24 o                         
   3   6   4        791.44        744.47        17.69 o                         
   4   6   4        336.51        297.60         8.77 o                         
   5   6   4        223.69        233.81         9.62 o                         
   6   6   4        111.02        108.28         4.37 o                         
   7   6   4        198.07        201.54         4.54 o                         
   8   6   4        593.97        659.55        12.39 o                         
   9   6   4         82.77         90.95         2.28 o                         
   1   7   4        383.45        377.20        11.51 o                         
   2   7   4        145.65        173.08         7.86 o                         
   3   7   4         17.36         20.89         3.42 o                         
   4   7   4         43.93         46.62         3.06 o                         
   5   7   4       1219.08       1139.10        18.49 o                         
   6   7   4        177.08        196.08         4.63 o                         
   7   7   4          0.98          5.81         1.11 o                         
   8   7   4          0.13          3.56         0.72 o                         
   9   7   4         93.39         72.01         2.60 o                         
   0   8   4         21.46         43.38         5.35 o                         
   1   8   4        499.37        487.84        19.07 o                         
   2   8   4        257.73        230.44         6.33 o                         
   3   8   4         85.78         85.71         4.98 o                         
   4   8   4          1.11          0.80         0.95 o                         
   5   8   4         84.98         81.78         4.20 o                         
   6   8   4          2.26          2.16         0.75 o                         
   7   8   4         49.99         60.23         1.97 o                         
   8   8   4        324.93        331.44         7.57 o                         
   1   9   4        167.85        149.31         3.62 o                         
   2   9   4         28.93         31.31         1.84 o                         
   3   9   4         65.47         66.36         2.43 o                         
   4   9   4        207.51        215.65         4.47 o                         
   5   9   4        529.40        560.69        10.67 o                         
   6   9   4         49.59         54.28         2.11 o                         
   7   9   4        186.01        161.20         4.65 o                         
   0  10   4         16.29         19.74         2.08 o                         
   1  10   4        207.20        229.37         5.72 o                         
   2  10   4        223.06        228.71         7.97 o                         
   3  10   4        259.34        264.11         5.07 o                         
   4  10   4        133.17        140.70         3.02 o                         
   5  10   4         15.44         18.30         1.25 o                         
   1  11   4        275.16        297.96         7.88 o                         
   2  11   4        176.19        175.81         4.11 o                         
   3  11   4          4.63          2.59         0.67 o                         
   1   1   5       5105.84       5128.52       120.38 o                         
   2   1   5       9415.63       8841.29       152.28 o                         
   3   1   5          9.91          9.96         0.90 o                         
   4   1   5        638.21        637.41        22.63 o                         
   5   1   5       1408.39       1379.33        24.68 o                         
   6   1   5         46.47         60.73         4.82 o                         
   7   1   5         81.79         72.07         3.91 o                         
   8   1   5        552.76        525.27         8.19 o                         
   9   1   5         37.20         39.39         1.46 o                         
  10   1   5         80.10         99.73         4.66 o                         
  11   1   5         28.52         24.50         1.07 o                         
   0   2   5       1921.39       1862.04        55.41 o                         
   1   2   5        141.60        148.10         5.70 o                         
   2   2   5        943.48        923.08        14.93 o                         
   3   2   5        147.65        118.90         3.53 o                         
   4   2   5        406.13        455.45         8.92 o                         
   5   2   5        389.34        384.28         9.42 o                         
   6   2   5        694.41        792.14        18.02 o                         
   7   2   5        113.18        108.01         5.75 o                         
   8   2   5        100.26        102.64         2.50 o                         
   9   2   5        372.40        383.54         8.55 o                         
  10   2   5         29.47         30.16         1.59 o                         
  11   2   5          1.69          1.44         0.57 o                         
   1   3   5       1191.70       1123.61        17.98 o                         
   2   3   5        246.28        222.64         4.57 o                         
   3   3   5       1055.45       1071.16        18.97 o                         
   4   3   5        148.80        126.59         3.71 o                         
   5   3   5       2740.53       2773.52        52.06 o                         
   6   3   5        628.11        716.20        15.66 o                         
   7   3   5         24.18         21.84         2.78 o                         
   8   3   5        248.51        211.86         3.96 o                         
   9   3   5        210.43        216.55         4.39 o                         
  10   3   5         18.92         19.78         1.39 o                         
   0   4   5        298.83        312.18         9.16 o                         
   1   4   5         13.52         26.09         1.34 o                         
   2   4   5        764.75        837.36        26.19 o                         
   3   4   5        776.76        814.06        15.14 o                         
   4   4   5         16.54         26.06         1.79 o                         
   5   4   5         62.30         73.12         3.44 o                         
   6   4   5          0.09          4.23         1.53 o                         
   7   4   5        506.22        440.47         7.47 o                         
   8   4   5        508.64        461.62         7.46 o                         
   9   4   5        125.46        137.41         3.28 o                         
  10   4   5        144.08        135.46         3.69 o                         
   1   5   5       1659.89       1692.65        32.10 o                         
   2   5   5       2394.06       2420.54        47.86 o                         
   3   5   5        101.44        111.21         4.30 o                         
   4   5   5       2264.18       2384.99        47.78 o                         
   5   5   5        473.44        485.18        14.73 o                         
   6   5   5          9.11         10.49         2.13 o                         
   7   5   5         21.25         21.64         1.38 o                         
   8   5   5          9.27         10.87         1.16 o                         
   9   5   5          0.60          1.26         0.60 o                         
  10   5   5          0.21          0.67         0.53 o                         
   0   6   5       4361.09       4331.26       126.51 o                         
   1   6   5        501.01        557.81        15.06 o                         
   2   6   5        535.83        583.73        14.30 o                         
   3   6   5        590.50        647.26        15.81 o                         
   4   6   5         43.73         38.92         2.90 o                         
   5   6   5        226.31        216.97         8.06 o                         
   6   6   5        260.79        222.07         4.69 o                         
   7   6   5        319.48        311.56         6.31 o                         
   8   6   5          2.65          4.02         0.83 o                         
   9   6   5         70.75         64.41         1.82 o                         
   1   7   5          4.85          6.81         1.92 o                         
   2   7   5          1.74          4.23         1.88 o                         
   3   7   5        567.28        579.14        15.63 o                         
   4   7   5         47.24         33.36         1.68 o                         
   5   7   5        146.10        152.74         5.07 o                         
   6   7   5        468.83        453.35         8.66 o                         
   7   7   5         17.15         10.07         1.01 o                         
   8   7   5        101.41         96.05         2.73 o                         
   9   7   5         39.27         32.02         4.13 o                         
   0   8   5        320.44        300.84        10.96 o                         
   1   8   5          2.00          3.21         0.90 o                         
   2   8   5        511.71        471.17         9.88 o                         
   3   8   5        363.15        331.74         7.42 o                         
   4   8   5         61.62         62.29         2.34 o                         
   5   8   5        132.24        129.58         4.46 o                         
   6   8   5        281.81        279.07         6.47 o                         
   7   8   5        462.67        463.98         9.26 o                         
   8   8   5          5.47          4.71         0.92 o                         
   1   9   5        193.64        188.47         5.03 o                         
   2   9   5        307.77        303.04         6.44 o                         
   3   9   5         69.70         72.90         2.69 o                         
   4   9   5        377.86        389.17         7.59 o                         
   5   9   5         20.54         25.05         1.78 o                         
   6   9   5        109.42         97.73         2.49 o                         
   7   9   5         26.10         25.47         1.62 o                         
   0  10   5       1507.01       1637.52        39.30 o                         
   1  10   5         84.07         84.16         2.73 o                         
   2  10   5          0.68          1.28         0.75 o                         
   3  10   5          4.18          4.10         0.74 o                         
   4  10   5        207.49        207.26         4.36 o                         
   5  10   5         34.73         28.36         1.50 o                         
   1  11   5        514.86        522.71        10.68 o                         
   2  11   5          0.10          2.71         0.62 o                         
   3  11   5          0.54          0.70         0.62 o                         
   0   0   6       2234.25       2184.04        90.93 o                         
   1   0   6        537.28        579.57        21.83 o                         
   2   0   6        701.58        645.84        15.39 o                         
   3   0   6       4377.29       4080.65        95.61 o                         
   4   0   6       4858.24       4729.27       111.26 o                         
   5   0   6         22.16         27.91         2.56 o                         
   6   0   6        280.65        279.77        10.80 o                         
   7   0   6       1213.68       1325.49        42.89 o                         
   8   0   6       1854.69       1833.18        37.95 o                         
   9   0   6         89.00         89.18         2.85 o                         
  10   0   6       1593.78       1678.37        34.67 o                         
  11   0   6         37.20         28.61         1.60 o                         
   1   1   6       1338.91       1195.53        19.98 o                         
   2   1   6        226.85        199.15         5.97 o                         
   3   1   6          9.54         14.14         1.03 o                         
   4   1   6        100.25         95.17         3.42 o                         
   5   1   6        226.12        230.23         5.55 o                         
   6   1   6         84.38         68.64         3.14 o                         
   7   1   6        400.01        402.72        10.33 o                         
   8   1   6         43.64         34.86         2.17 o                         
   9   1   6         43.63         49.80         1.63 o                         
  10   1   6        310.14        336.74         6.10 o                         
  11   1   6          0.22          0.12         0.51 o                         
   0   2   6      30226.71      27763.22       600.12 o                         
   1   2   6        358.79        332.76         5.61 o                         
   2   2   6        699.57        708.16        11.74 o                         
   3   2   6       1443.37       1372.02        22.97 o                         
   4   2   6        717.06        723.97        13.38 o                         
   5   2   6        501.98        508.23        10.69 o                         
   6   2   6       1739.45       1772.63        36.77 o                         
   7   2   6        371.25        352.25        11.18 o                         
   8   2   6        667.36        622.38        10.05 o                         
   9   2   6        332.16        339.96         6.16 o                         
  10   2   6        789.60        871.28        15.40 o                         
  11   2   6        130.62        135.85         3.67 o                         
   1   3   6         29.39         25.28         2.82 o                         
   2   3   6       2511.13       2621.57        42.50 o                         
   3   3   6          0.16          1.35         0.77 o                         
   4   3   6        201.14        161.85         5.47 o                         
   5   3   6        171.15        123.91         4.24 o                         
   6   3   6        864.85        905.48        19.22 o                         
   7   3   6          1.49          5.36         1.76 o                         
   8   3   6        422.77        402.43         7.59 o                         
   9   3   6         35.26         37.70         1.47 o                         
  10   3   6          4.11          3.00         0.63 o                         
   0   4   6        271.97        274.90         8.28 o                         
   1   4   6        316.92        324.65         6.44 o                         
   2   4   6       2001.95       2000.40        35.85 o                         
   3   4   6         88.73         76.88         2.83 o                         
   4   4   6        656.14        627.01        12.89 o                         
   5   4   6        579.93        571.41        15.06 o                         
   6   4   6        144.74        152.57         5.42 o                         
   7   4   6        425.31        406.09         7.02 o                         
   8   4   6        292.90        277.28         5.05 o                         
   9   4   6         56.36         58.78         2.16 o                         
  10   4   6        432.88        476.23         8.79 o                         
   1   5   6         83.25        118.94         3.73 o                         
   2   5   6         13.44         16.98         1.81 o                         
   3   5   6         51.26         48.61         2.83 o                         
   4   5   6          0.55          2.03         1.40 o                         
   5   5   6        196.94        187.84         7.54 o                         
   6   5   6         19.63         22.69         1.59 o                         
   7   5   6         16.00         14.89         1.13 o                         
   8   5   6          1.28          2.19         0.67 o                         
   9   5   6         12.43         13.28         0.96 o                         
  10   5   6          2.76          1.84         0.63 o                         
   0   6   6       3183.85       3291.34        97.17 o                         
   1   6   6          2.61          4.92         1.51 o                         
   2   6   6         18.86         18.52         2.09 o                         
   3   6   6        629.16        596.42        14.87 o                         
   4   6   6        761.57        754.35        18.40 o                         
   5   6   6        330.79        304.15         7.04 o                         
   6   6   6       1568.91       1479.37        25.39 o                         
   7   6   6         58.45         58.09         2.10 o                         
   8   6   6        151.89        148.90         3.56 o                         
   9   6   6        126.05        127.01         3.99 o                         
   1   7   6        262.81        269.61        13.45 o                         
   2   7   6       1885.48       1846.28        46.80 o                         
   3   7   6        124.90        122.08         5.09 o                         
   4   7   6         30.45         33.56         4.77 o                         
   5   7   6        112.38        102.20         3.27 o                         
   6   7   6         69.11         71.24         2.51 o                         
   7   7   6         21.62         28.33         3.77 o                         
   8   7   6        215.85        240.52         4.70 o                         
   0   8   6         24.79         29.18         2.62 o                         
   1   8   6         22.85         16.78         1.42 o                         
   2   8   6        790.76        763.95        16.58 o                         
   3   8   6         30.86         24.84         1.83 o                         
   4   8   6        389.81        394.65         8.02 o                         
   5   8   6         52.71         50.95         3.61 o                         
   6   8   6        118.51        105.63         7.48 o                         
   7   8   6        190.01        200.92         4.75 o                         
   8   8   6         28.56         36.00         3.24 o                         
   1   9   6        376.80        354.76         7.31 o                         
   2   9   6        906.31        969.18        19.63 o                         
   3   9   6         27.17         25.63         1.66 o                         
   4   9   6         45.52         49.58         1.84 o                         
   5   9   6         95.78         93.24         2.72 o                         
   6   9   6          8.46          7.69         0.77 o                         
   0  10   6        194.85        181.83         5.63 o                         
   1  10   6        142.01        151.30         3.85 o                         
   2  10   6         24.74         23.93         1.65 o                         
   3  10   6          6.99          7.70         0.95 o                         
   4  10   6         16.45         14.59         1.03 o                         
   5  10   6          6.81          6.19         0.80 o                         
   1  11   6         60.88         59.01         2.47 o                         
   2  11   6       1197.26       1136.58        24.27 o                         
   3  11   6         22.96         23.19         2.18 o                         
   1   1   7       3780.22       3577.28        51.52 o                         
   2   1   7          6.85          3.80         0.75 o                         
   3   1   7        131.87        187.82        18.11 o                         
   4   1   7        556.26        602.51        12.50 o                         
   5   1   7       1694.44       1694.59        32.61 o                         
   6   1   7          0.41          3.96         1.47 o                         
   7   1   7         60.52         47.05         5.47 o                         
   8   1   7        606.52        557.69        10.23 o                         
   9   1   7       1351.38       1401.01        23.50 o                         
  10   1   7          0.39          1.12         0.60 o                         
  11   1   7          3.82          1.37         0.79 o                         
   0   2   7       2600.34       2556.52        52.57 o                         
   1   2   7         94.85        115.28         2.47 o                         
   2   2   7        190.34        168.72         3.48 o                         
   3   2   7        382.59        368.75         7.74 o                         
   4   2   7        275.48        292.27         6.58 o                         
   5   2   7         17.91         23.84         1.95 o                         
   6   2   7          2.41          3.75         1.57 o                         
   7   2   7          2.76          4.70         2.07 o                         
   8   2   7         98.95         93.08         2.23 o                         
   9   2   7        259.76        256.10         4.60 o                         
  10   2   7         90.98         89.35         2.41 o                         
   1   3   7        122.30        152.06         3.05 o                         
   2   3   7        146.56        126.34         3.25 o                         
   3   3   7        797.85        888.20        16.81 o                         
   4   3   7        235.38        305.10         7.11 o                         
   5   3   7       3220.34       3319.76        69.44 o                         
   6   3   7        501.16        456.23        12.93 o                         
   7   3   7        637.16        585.60         9.26 o                         
   8   3   7          0.50          1.35         0.72 o                         
   9   3   7        632.62        654.01        11.13 o                         
  10   3   7        115.43        118.27         2.52 o                         
   0   4   7         73.42         85.56         3.82 o                         
   1   4   7       1474.98       1629.85        35.30 o                         
   2   4   7       1168.59       1097.27        19.74 o                         
   3   4   7         56.16         30.36         2.29 o                         
   4   4   7         19.64         20.83         1.86 o                         
   5   4   7        894.29        877.12        26.35 o                         
   6   4   7          5.87          6.72         1.58 o                         
   7   4   7        501.76        436.88         7.50 o                         
   8   4   7         14.80         14.78         1.04 o                         
   9   4   7        136.26        128.32         3.32 o                         
  10   4   7          0.54          2.04         0.51 o                         
   1   5   7       8660.73       8822.21       146.06 o                         
   2   5   7        265.47        271.43         6.87 o                         
   3   5   7        269.71        275.99         7.70 o                         
   4   5   7          0.40          0.43         1.25 o                         
   5   5   7       2234.63       2131.06        48.39 o                         
   6   5   7         40.61         36.62         1.49 o                         
   7   5   7        722.69        680.41        17.36 o                         
   8   5   7         30.84         28.01         1.42 o                         
   9   5   7        278.50        294.12         5.66 o                         
  10   5   7          0.32         -0.29         1.46 o                         
   0   6   7        245.23        287.10        11.86 o                         
   1   6   7        577.38        561.54        13.94 o                         
   2   6   7        282.58        271.40         8.02 o                         
   3   6   7       5031.17       4961.47       102.54 o                         
   4   6   7          5.55          6.62         1.54 o                         
   5   6   7        281.13        264.10         6.49 o                         
   6   6   7          7.25          9.26         1.06 o                         
   7   6   7        658.87        643.02        12.19 o                         
   8   6   7         15.06         15.30         1.15 o                         
   9   6   7         40.97         39.92         2.06 o                         
   1   7   7          6.59          8.80         2.19 o                         
   2   7   7          8.00          8.28         2.17 o                         
   3   7   7         31.77         41.75         3.05 o                         
   4   7   7        693.46        654.23        11.45 o                         
   5   7   7          1.89          4.29         1.12 o                         
   6   7   7          0.70          0.47         0.83 o                         
   7   7   7         19.01         22.55         1.60 o                         
   8   7   7          4.59          4.60         0.69 o                         
   0   8   7        360.52        330.53        11.27 o                         
   1   8   7        142.77        138.59         3.87 o                         
   2   8   7        169.18        160.63         4.18 o                         
   3   8   7        962.05        948.88        17.47 o                         
   4   8   7          4.10          6.83         1.06 o                         
   5   8   7          6.52          9.23         1.09 o                         
   6   8   7          4.35          3.87         0.80 o                         
   7   8   7          5.34          3.58         0.74 o                         
   1   9   7         31.56         23.98         1.67 o                         
   2   9   7         97.73        110.19         3.43 o                         
   3   9   7        205.76        205.78         4.63 o                         
   4   9   7         37.54         31.89         1.59 o                         
   5   9   7        727.85        769.48        14.74 o                         
   6   9   7         53.90         52.34         1.64 o                         
   0  10   7        268.63        307.08        10.18 o                         
   1  10   7        113.00         99.41         4.06 o                         
   2  10   7          3.52          4.58         0.98 o                         
   3  10   7        625.96        686.08        16.66 o                         
   4  10   7          6.35          6.47         0.70 o                         
   5  10   7         70.29         58.29         2.62 o                         
   1  11   7         23.44         20.37         1.51 o                         
   2  11   7        158.74        162.60         4.58 o                         
   0   0   8        139.00        176.30         6.72 o                         
   1   0   8        516.64        537.68        13.00 o                         
   2   0   8       6032.77       6278.79       161.02 o                         
   3   0   8        220.96        203.38         6.42 o                         
   4   0   8       4689.65       4976.18       128.67 o                         
   5   0   8        489.62        556.67        17.35 o                         
   6   0   8         23.89         21.51         3.22 o                         
   7   0   8        181.54        185.00         9.45 o                         
   8   0   8       1816.86       1772.96        37.69 o                         
   9   0   8        308.22        317.99         8.14 o                         
  10   0   8          9.12         10.44         1.14 o                         
   1   1   8        130.52        135.88         2.94 o                         
   2   1   8        187.54        147.64         3.57 o                         
   3   1   8       2607.43       2577.31        43.47 o                         
   4   1   8          5.55          7.72         2.94 o                         
   5   1   8       1030.24       1060.07        23.10 o                         
   6   1   8        908.09        907.59        20.37 o                         
   7   1   8         73.83         65.70         4.06 o                         
   8   1   8         73.65         60.53         2.17 o                         
   9   1   8        126.77        129.14         3.00 o                         
  10   1   8         53.79         57.70         1.81 o                         
   0   2   8      23011.13      22639.20       431.12 o                         
   1   2   8       3090.94       3172.86        47.48 o                         
   2   2   8         58.55         53.80         1.84 o                         
   3   2   8         48.48         45.65         2.06 o                         
   4   2   8       3303.72       3412.25        70.36 o                         
   5   2   8         41.57         41.17         2.60 o                         
   6   2   8       1268.71       1202.36        29.32 o                         
   7   2   8       4103.74       3945.29        95.55 o                         
   8   2   8        552.62        524.41         8.38 o                         
   9   2   8          1.47          2.69         0.70 o                         
  10   2   8        261.39        287.46         5.92 o                         
   1   3   8        101.89        120.21         6.11 o                         
   2   3   8       6460.53       6620.07       101.61 o                         
   3   3   8        219.64        239.10         7.71 o                         
   4   3   8        217.47        177.23         5.87 o                         
   5   3   8        708.74        701.62        16.83 o                         
   6   3   8         19.77         20.68         2.73 o                         
   7   3   8        253.87        214.22         4.86 o                         
   8   3   8        743.68        751.71        14.26 o                         
   9   3   8        245.62        251.23         4.98 o                         
  10   3   8          3.93          3.89         0.63 o                         
   0   4   8         10.24         19.11         2.05 o                         
   1   4   8         47.94         67.48         2.98 o                         
   2   4   8        318.50        388.70        11.30 o                         
   3   4   8        775.99        791.89        15.64 o                         
   4   4   8        765.63        740.96        15.12 o                         
   5   4   8        226.13        209.95         6.54 o                         
   6   4   8       1042.84       1007.92        22.02 o                         
   7   4   8        141.32        128.54         3.01 o                         
   8   4   8         79.00         76.05         2.02 o                         
   9   4   8        215.30        219.79         4.46 o                         
  10   4   8        330.22        358.37        10.02 o                         
   1   5   8        100.62        128.67         3.83 o                         
   2   5   8         87.39         94.82         3.37 o                         
   3   5   8         24.42         40.57         2.61 o                         
   4   5   8        229.33        199.53         5.97 o                         
   5   5   8        873.54        772.91        17.56 o                         
   6   5   8        230.90        195.92         3.96 o                         
   7   5   8         52.72         54.79         1.97 o                         
   8   5   8         20.07         20.06         1.20 o                         
   9   5   8         27.38         28.82         1.30 o                         
   0   6   8       5003.10       4937.42       144.30 o                         
   1   6   8        891.83        915.66        21.30 o                         
   2   6   8        645.04        653.41        16.04 o                         
   3   6   8        511.47        491.91        12.86 o                         
   4   6   8       1082.81       1069.27        23.12 o                         
   5   6   8        518.68        466.97         8.98 o                         
   6   6   8        642.88        613.67        10.86 o                         
   7   6   8        260.17        253.56         7.09 o                         
   8   6   8         33.41         30.33         1.39 o                         
   9   6   8        194.62        189.26         5.24 o                         
   1   7   8       1917.31       1866.13        44.69 o                         
   2   7   8       1386.79       1336.36        32.40 o                         
   3   7   8        314.08        297.91        10.40 o                         
   4   7   8          4.24         12.05         1.42 o                         
   5   7   8        688.87        670.93        12.74 o                         
   6   7   8        166.00        162.07         4.47 o                         
   7   7   8         15.83         14.75         1.15 o                         
   8   7   8        293.20        310.98         6.31 o                         
   0   8   8        220.07        214.30         7.95 o                         
   1   8   8        158.17        144.13         5.62 o                         
   2   8   8         19.70         19.67         4.74 o                         
   3   8   8        129.11        138.11         3.74 o                         
   4   8   8        295.93        304.26         6.12 o                         
   5   8   8        148.58        153.25         5.57 o                         
   6   8   8         18.39         18.54         1.24 o                         
   7   8   8         79.39         95.66         2.53 o                         
   1   9   8         95.29         89.30         3.08 o                         
   2   9   8        233.89        245.26         6.65 o                         
   3   9   8          0.22          0.89         0.82 o                         
   4   9   8          2.93          1.89         0.72 o                         
   5   9   8        203.79        215.23         4.84 o                         
   6   9   8        167.17        146.82         3.22 o                         
   0  10   8       1891.51       1916.50        55.69 o                         
   1  10   8         96.74         89.46         3.31 o                         
   2  10   8         55.25         56.37         4.53 o                         
   3  10   8         42.48         47.45         2.03 o                         
   4  10   8          0.43          1.70         0.61 o                         
   5  10   8         38.37         55.69         6.71 o                         
   1  11   8         55.84         61.53         2.65 o                         
   2  11   8        823.15        825.11        35.62 o                         
   1   1   9       1485.82       1573.61        25.08 o                         
   2   1   9      10503.54      11194.52       177.29 o                         
   3   1   9          0.57          3.01         0.91 o                         
   4   1   9       1157.71       1164.26        38.70 o                         
   5   1   9        741.17        647.97        15.09 o                         
   6   1   9        607.82        639.71        16.33 o                         
   7   1   9         21.68         22.84         2.59 o                         
   8   1   9        200.54        193.54         7.41 o                         
   9   1   9         57.00         65.66         2.89 o                         
  10   1   9        735.98        805.50        22.62 o                         
   0   2   9       7193.13       7495.38       142.93 o                         
   1   2   9        327.34        362.88         6.52 o                         
   2   2   9        776.66        889.25        16.18 o                         
   3   2   9        176.40        173.55         6.01 o                         
   4   2   9        858.72        901.50        19.11 o                         
   5   2   9         29.47         25.86         2.93 o                         
   6   2   9       1757.27       1653.05        46.46 o                         
   7   2   9          5.96         12.84         1.43 o                         
   8   2   9        436.87        453.39        12.18 o                         
   9   2   9          1.04          1.94         0.68 o                         
  10   2   9         20.29         18.74         1.07 o                         
   1   3   9          4.21          8.39         0.94 o                         
   2   3   9       1483.16       1603.25        28.03 o                         
   3   3   9        191.52        221.16         5.51 o                         
   4   3   9         28.18         37.99         2.39 o                         
   5   3   9        416.39        373.83         9.61 o                         
   6   3   9         75.50         67.26         4.32 o                         
   7   3   9          0.20          1.95         0.72 o                         
   8   3   9        255.07        270.57         6.13 o                         
   9   3   9         96.69        102.49         2.51 o                         
  10   3   9          9.88          9.39         0.78 o                         
   0   4   9       6038.86       6673.70       157.01 o                         
   1   4   9          2.26          2.11         0.86 o                         
   2   4   9         26.55         19.06         2.11 o                         
   3   4   9          0.62          3.80         1.15 o                         
   4   4   9        512.12        479.97        11.14 o                         
   5   4   9        148.50        157.87         6.09 o                         
   6   4   9        151.29        138.39         9.12 o                         
   7   4   9         14.46         14.69         1.14 o                         
   8   4   9         21.65         21.82         1.23 o                         
   9   4   9         56.15         56.71         1.77 o                         
  10   4   9         77.10         81.91         5.13 o                         
   1   5   9       1351.95       1372.11        24.68 o                         
   2   5   9       2128.08       2017.05        36.85 o                         
   3   5   9          1.61          2.46         1.18 o                         
   4   5   9        153.71        168.62         7.26 o                         
   5   5   9        494.68        455.97        11.34 o                         
   6   5   9        944.66        909.63        16.30 o                         
   7   5   9         56.88         55.61         1.95 o                         
   8   5   9        360.66        388.19         9.04 o                         
   9   5   9          7.16          6.45         0.70 o                         
   0   6   9       2897.48       3003.02        89.36 o                         
   1   6   9        494.62        548.03        15.76 o                         
   2   6   9        823.52        886.07        19.87 o                         
   3   6   9        282.70        272.58         7.37 o                         
   4   6   9        204.73        186.30         5.83 o                         
   5   6   9         63.26         60.93         2.32 o                         
   6   6   9        154.76        142.71         3.42 o                         
   7   6   9         64.28         62.08         1.97 o                         
   8   6   9        149.55        147.36         3.21 o                         
   9   6   9          1.70          2.31         0.75 o                         
   1   7   9          5.53          7.85         2.11 o                         
   2   7   9        406.14        378.99         7.56 o                         
   3   7   9         14.66         15.24         1.89 o                         
   4   7   9         72.00         61.24         2.74 o                         
   5   7   9         35.74         36.75         1.96 o                         
   6   7   9          4.00          3.72         0.90 o                         
   7   7   9          0.09         -0.09         0.71 o                         
   8   7   9         26.39         28.17         1.44 o                         
   0   8   9         36.35         38.37         3.06 o                         
   1   8   9          2.58          3.01         0.95 o                         
   2   8   9        420.59        439.61         9.16 o                         
   3   8   9         80.79         71.05         2.45 o                         
   4   8   9        246.94        247.09         5.27 o                         
   5   8   9         16.41         18.91         1.23 o                         
   6   8   9         23.30         31.46         1.47 o                         
   7   8   9          2.71          3.20         0.62 o                         
   1   9   9        136.67        124.87         3.72 o                         
   2   9   9       1641.77       1709.68        35.49 o                         
   3   9   9         27.20         26.78         1.74 o                         
   4   9   9        339.51        329.63         6.80 o                         
   5   9   9        147.80        153.72         3.92 o                         
   6   9   9          0.69          0.13         0.54 o                         
   0  10   9       3569.92       3828.66       109.74 o                         
   1  10   9        196.95        202.88         5.82 o                         
   2  10   9         88.04        109.56         4.79 o                         
   3  10   9        121.34        124.93         3.33 o                         
   4  10   9        220.95        195.24         4.60 o                         
   1  11   9          7.39          6.91         2.16 o                         
   0   0  10          2.79          9.18         3.09 o                         
   1   0  10       1109.09       1300.98        29.89 o                         
   2   0  10        468.85        440.21        13.40 o                         
   3   0  10       1429.26       1304.94        32.53 o                         
   4   0  10        531.35        692.17        20.49 o                         
   5   0  10        376.63        407.86        14.43 o                         
   6   0  10         13.22         15.38         3.44 o                         
   7   0  10         86.26         77.61         2.57 o                         
   8   0  10         11.48         12.88         1.54 o                         
   9   0  10        344.28        353.98         9.50 o                         
  10   0  10        298.98        310.73         8.41 o                         
   1   1  10        331.33        357.45         9.98 o                         
   2   1  10        161.32        200.83         5.00 o                         
   3   1  10       2788.83       3121.55        61.04 o                         
   4   1  10         57.07         74.29         3.68 o                         
   5   1  10       1810.08       1798.93        39.06 o                         
   6   1  10          7.22          4.23         1.92 o                         
   7   1  10        121.82        121.43         5.28 o                         
   8   1  10         61.31         54.02         1.87 o                         
   9   1  10        211.68        223.21         6.20 o                         
  10   1  10          6.93          6.70         0.75 o                         
   0   2  10          9.27          1.61         0.98 o                         
   1   2  10       3783.48       3754.08        58.37 o                         
   2   2  10       2882.14       3118.45        55.26 o                         
   3   2  10       1881.77       1716.57        31.32 o                         
   4   2  10        700.71        745.26        17.27 o                         
   5   2  10          1.63          3.59         1.45 o                         
   6   2  10       1062.54       1064.40        24.56 o                         
   7   2  10       7332.51       6857.51       124.52 o                         
   8   2  10        643.93        654.46        12.01 o                         
   9   2  10         94.99        107.73         3.73 o                         
  10   2  10         17.19         20.04         1.19 o                         
   1   3  10         53.16         45.80         4.32 o                         
   2   3  10        787.54        864.85        16.07 o                         
   3   3  10        846.25        888.60        17.97 o                         
   4   3  10         24.86         27.38         2.24 o                         
   5   3  10       1181.41       1134.88        25.89 o                         
   6   3  10        669.39        646.30        17.50 o                         
   7   3  10        120.84        133.96         8.52 o                         
   8   3  10         70.72         72.32         2.11 o                         
   9   3  10        520.26        512.81        10.31 o                         
  10   3  10         24.42         19.82         1.05 o                         
   0   4  10        190.59        167.32         6.35 o                         
   1   4  10         32.04         43.33         2.16 o                         
   2   4  10       1044.92       1067.92        22.79 o                         
   3   4  10       2181.61       2175.64        43.78 o                         
   4   4  10         63.87         55.26         3.09 o                         
   5   4  10        105.84        108.64         6.26 o                         
   6   4  10        582.93        524.42         9.81 o                         
   7   4  10        215.64        208.40         5.78 o                         
   8   4  10        218.12        218.34         4.48 o                         
   9   4  10        222.07        238.20         6.82 o                         
   1   5  10         54.64         63.26         3.36 o                         
   2   5  10        182.04        182.78         5.77 o                         
   3   5  10         18.75         18.25         2.15 o                         
   4   5  10        355.36        320.08         7.94 o                         
   5   5  10        727.31        687.05        12.01 o                         
   6   5  10        174.64        161.56         4.99 o                         
   7   5  10         84.63         76.68         2.41 o                         
   8   5  10          4.52          5.33         0.72 o                         
   9   5  10          6.74          9.33         0.84 o                         
   0   6  10        610.57        620.33        21.94 o                         
   1   6  10       1654.08       1682.72        37.16 o                         
   2   6  10        196.95        180.42         7.95 o                         
   3   6  10       1912.38       1794.33        36.87 o                         
   4   6  10        397.45        364.74         7.60 o                         
   5   6  10        628.61        594.84        11.50 o                         
   6   6  10        340.20        333.87         8.57 o                         
   7   6  10        486.54        510.70        10.13 o                         
   8   6  10        279.68        290.48         6.28 o                         
   1   7  10       3736.68       3545.28        59.86 o                         
   2   7  10         64.12         57.57         2.32 o                         
   3   7  10        170.03        171.15         6.55 o                         
   4   7  10        677.97        653.42        11.96 o                         
   5   7  10       1051.75       1076.71        19.83 o                         
   6   7  10          0.55          0.29         0.75 o                         
   7   7  10          9.85          6.93         1.72 o                         
   8   7  10         56.28         65.70         2.91 o                         
   0   8  10       1082.40       1074.67        26.71 o                         
   1   8  10         96.76         87.08         8.51 o                         
   2   8  10         18.98         19.13         1.98 o                         
   3   8  10         44.09         50.56         2.32 o                         
   4   8  10          6.53          5.22         0.90 o                         
   5   8  10        351.77        368.23         6.89 o                         
   6   8  10          0.08          0.83         0.55 o                         
   7   8  10        234.79        254.57         7.37 o                         
   1   9  10         18.52         18.32         1.46 o                         
   2   9  10        101.91        113.01         3.44 o                         
   3   9  10         53.89         56.87         2.11 o                         
   4   9  10          9.07          9.07         0.88 o                         
   5   9  10        442.44        442.90         9.14 o                         
   6   9  10          0.11          0.43         1.33 o                         
   0  10  10          2.78          4.92         1.08 o                         
   1  10  10        201.08        189.93         4.79 o                         
   2  10  10         25.25         29.75         1.70 o                         
   3  10  10        182.31        171.79         4.19 o                         
   4  10  10          6.69          7.80         1.42 o                         
   1   1  11          8.80          8.19         1.18 o                         
   2   1  11       2760.25       2754.45        49.01 o                         
   3   1  11        574.16        619.63        16.68 o                         
   4   1  11        228.79        213.17         6.14 o                         
   5   1  11        197.94        148.11         6.34 o                         
   6   1  11        109.90         88.52         3.57 o                         
   7   1  11         48.43         24.13         2.43 o                         
   8   1  11       1584.85       1617.50        34.11 o                         
   9   1  11        658.33        677.47        16.94 o                         
  10   1  11          1.33          0.91         0.60 o                         
   0   2  11          4.53         12.08         1.71 o                         
   1   2  11        182.19        238.45         5.29 o                         
   2   2  11         55.61         44.71         2.81 o                         
   3   2  11         37.88         28.79         1.96 o                         
   4   2  11        365.84        386.76        10.16 o                         
   5   2  11         71.79         60.41         4.03 o                         
   6   2  11        202.72        192.98         7.86 o                         
   7   2  11          3.89          9.10         0.95 o                         
   8   2  11         21.25         17.03         1.22 o                         
   9   2  11         99.31        102.89         2.73 o                         
  10   2  11         26.49         23.18         1.11 o                         
   1   3  11        289.76        328.42        10.57 o                         
   2   3  11        917.44        774.34        14.23 o                         
   3   3  11         53.55         54.84         3.52 o                         
   4   3  11        239.99        273.51         7.95 o                         
   5   3  11       1134.98       1035.02        24.08 o                         
   6   3  11         21.97         20.60         1.27 o                         
   7   3  11        283.89        282.62         5.89 o                         
   8   3  11        447.52        473.10         9.19 o                         
   9   3  11         57.60         60.66         2.63 o                         
  10   3  11         72.74         69.73         2.74 o                         
   0   4  11         63.09         58.18         3.63 o                         
   1   4  11        318.06        327.69         7.68 o                         
   2   4  11        250.97        247.37         7.46 o                         
   3   4  11         43.22         54.29         2.96 o                         
   4   4  11        230.02        225.14         6.95 o                         
   5   4  11        237.11        218.98         9.44 o                         
   6   4  11          6.94          5.63         0.97 o                         
   7   4  11        148.80        156.76         3.86 o                         
   8   4  11         51.20         53.43         1.88 o                         
   9   4  11          4.40          5.54         0.85 o                         
   1   5  11       1806.98       1885.62        41.19 o                         
   2   5  11       1038.56       1025.56        23.68 o                         
   3   5  11        214.87        210.10         6.73 o                         
   4   5  11        932.09        796.85        19.14 o                         
   5   5  11        534.22        471.84         9.38 o                         
   6   5  11         93.95         95.48         2.81 o                         
   7   5  11        274.77        277.79         8.48 o                         
   8   5  11        402.27        412.71        13.26 o                         
   9   5  11        109.26        110.44         3.59 o                         
   0   6  11        912.48        845.25        28.98 o                         
   1   6  11          4.53          7.00         1.85 o                         
   2   6  11         29.07         33.77         6.35 o                         
   3   6  11       2258.97       2018.16        43.09 o                         
   4   6  11        281.55        252.66         5.69 o                         
   5   6  11         49.41         44.20         1.98 o                         
   6   6  11        322.52        306.50         6.14 o                         
   7   6  11         80.39         83.86         2.31 o                         
   8   6  11         12.80         13.99         1.00 o                         
   1   7  11         38.75         37.27         1.88 o                         
   2   7  11        124.76        115.89         3.40 o                         
   3   7  11         70.52         69.09         2.52 o                         
   4   7  11        484.47        479.02        10.98 o                         
   5   7  11        126.45        122.52         3.26 o                         
   6   7  11         72.05         68.40         2.28 o                         
   7   7  11         64.63         62.49         2.13 o                         
   0   8  11        435.09        425.66        11.67 o                         
   1   8  11         44.21         45.94         2.51 o                         
   2   8  11        144.12        141.07         4.89 o                         
   3   8  11        120.41        124.67         3.45 o                         
   4   8  11        221.24        226.17         4.72 o                         
   5   8  11          8.61          8.45         0.86 o                         
   6   8  11         53.11         53.66         1.69 o                         
   7   8  11          0.45          1.95         1.23 o                         
   1   9  11         50.90         43.97         1.92 o                         
   2   9  11        124.31        130.34         3.59 o                         
   3   9  11         83.58         86.14         2.65 o                         
   4   9  11        267.65        247.11         4.93 o                         
   5   9  11        100.51        100.32         2.77 o                         
   0  10  11       1404.95       1464.97        38.02 o                         
   1  10  11         59.93         57.87         1.93 o                         
   2  10  11         23.41         24.78         1.46 o                         
   3  10  11        183.42        195.29         4.65 o                         
   0   0  12       3421.35       3497.83       120.42 o                         
   1   0  12        221.91        253.69         8.53 o                         
   2   0  12       1430.38       1570.15        42.80 o                         
   3   0  12       8537.83       8893.84       208.54 o                         
   4   0  12        444.71        418.70        13.93 o                         
   5   0  12          6.23          5.84         2.74 o                         
   6   0  12        869.39        798.69        24.11 o                         
   7   0  12        725.26        709.49        18.11 o                         
   8   0  12          5.26         16.71         3.16 o                         
   9   0  12        449.04        501.10        15.48 o                         
  10   0  12        253.37        234.57        36.74 o                         
   1   1  12       1074.26       1230.75        22.16 o                         
   2   1  12          0.43          4.13         1.11 o                         
   3   1  12        416.93        429.48        14.81 o                         
   4   1  12         13.76         13.84         1.94 o                         
   5   1  12         30.50         25.66         2.69 o                         
   6   1  12         68.33         73.57         3.28 o                         
   7   1  12        479.18        458.66         8.85 o                         
   8   1  12          8.91          9.84         1.03 o                         
   9   1  12        292.46        283.53        10.92 o                         
  10   1  12         10.33         12.66         0.99 o                         
   0   2  12       2161.27       2293.09        51.72 o                         
   1   2  12       1739.30       1888.23        32.93 o                         
   2   2  12       1030.24       1071.27        21.71 o                         
   3   2  12        169.11        173.05         5.20 o                         
   4   2  12       1319.79       1261.37        28.11 o                         
   5   2  12        413.59        412.26        11.51 o                         
   6   2  12         62.44         48.39         1.63 o                         
   7   2  12        586.63        583.39        10.66 o                         
   8   2  12        220.49        232.84         4.83 o                         
   9   2  12         13.16         13.01         1.22 o                         
  10   2  12       1224.06       1269.29        30.27 o                         
   1   3  12         30.08         49.34         2.21 o                         
   2   3  12        554.83        660.63        13.72 o                         
   3   3  12        156.79        187.01         5.87 o                         
   4   3  12        316.88        293.61         9.21 o                         
   5   3  12        182.47        161.30         5.10 o                         
   6   3  12         55.23         47.21         1.78 o                         
   7   3  12          0.37          1.51         0.78 o                         
   8   3  12        271.54        294.47         8.12 o                         
   9   3  12         48.78         48.40         1.63 o                         
   0   4  12        711.88        689.90        21.22 o                         
   1   4  12          2.65          5.36         1.28 o                         
   2   4  12         21.86         23.98         2.32 o                         
   3   4  12       1388.93       1382.62        30.92 o                         
   4   4  12          3.29          5.87         1.27 o                         
   5   4  12        437.00        390.82         6.57 o                         
   6   4  12          7.72         10.92         1.36 o                         
   7   4  12         38.19         34.44         1.67 o                         
   8   4  12        219.65        240.93         5.37 o                         
   9   4  12        372.18        401.99         8.30 o                         
   1   5  12        186.88        178.92        13.96 o                         
   2   5  12        102.70        126.34         5.16 o                         
   3   5  12          5.50          4.54         1.28 o                         
   4   5  12         16.73         28.59         1.41 o                         
   5   5  12          3.58          3.88         0.94 o                         
   6   5  12         30.05         24.75         1.56 o                         
   7   5  12         15.00         19.26         1.33 o                         
   8   5  12          6.01          5.62         0.73 o                         
   9   5  12         96.72         88.55         6.41 o                         
   0   6  12          4.86          4.61         2.52 o                         
   1   6  12        755.58        677.97        25.65 o                         
   2   6  12        414.92        369.53        11.62 o                         
   3   6  12        268.55        230.97         5.06 o                         
   4   6  12        824.41        805.48        15.18 o                         
   5   6  12         35.78         30.76         1.96 o                         
   6   6  12        244.45        264.77         5.69 o                         
   7   6  12        149.68        160.25         3.84 o                         
   8   6  12        164.67        159.81         3.92 o                         
   1   7  12        484.00        434.99         9.12 o                         
   2   7  12        305.78        311.05         7.31 o                         
   3   7  12        118.03        106.12         3.07 o                         
   4   7  12          0.57          2.46         0.78 o                         
   5   7  12        161.43        155.06         3.62 o                         
   6   7  12          2.19          3.01         0.78 o                         
   7   7  12          7.57          6.54         0.70 o                         
   0   8  12        460.27        443.58        12.03 o                         
   1   8  12         11.25          9.67         1.12 o                         
   2   8  12        102.65        103.07         3.66 o                         
   3   8  12         75.04         71.65         2.39 o                         
   4   8  12         68.07         71.11         2.22 o                         
   5   8  12        232.50        226.33         4.50 o                         
   6   8  12        331.83        309.82        11.21 o                         
   1   9  12        100.32         97.47         4.14 o                         
   2   9  12        990.45       1067.51        20.24 o                         
   3   9  12        280.98        285.30         7.50 o                         
   4   9  12         44.64         43.65         1.60 o                         
   5   9  12         71.86         78.58         3.46 o                         
   0  10  12         81.29         85.87         2.89 o                         
   1  10  12        365.06        345.53         8.07 o                         
   2  10  12         87.63         77.61         2.09 o                         
   3  10  12        463.66        413.44        36.07 o                         
   1   1  13       3262.47       3378.10        57.44 o                         
   2   1  13          7.62         15.56         1.79 o                         
   3   1  13        127.53        132.03         6.33 o                         
   4   1  13        123.38        129.67         8.56 o                         
   5   1  13       1122.81       1020.12        21.20 o                         
   6   1  13        109.26        116.32         2.93 o                         
   7   1  13          0.66          1.51         0.77 o                         
   8   1  13          0.21          1.97         0.76 o                         
   9   1  13          3.31          3.33         0.76 o                         
  10   1  13         61.02         52.29         3.19 o                         
   0   2  13          1.91          1.34         1.20 o                         
   1   2  13         14.23         32.97         4.82 o                         
   2   2  13          7.22         13.56         1.98 o                         
   3   2  13        437.81        464.38        11.39 o                         
   4   2  13        193.55        200.09         6.43 o                         
   5   2  13        289.30        271.14        14.62 o                         
   6   2  13        161.70        160.55         5.60 o                         
   7   2  13         71.58         76.30         2.21 o                         
   8   2  13         46.35         51.00         4.30 o                         
   9   2  13        145.24        160.19         7.27 o                         
   1   3  13        523.25        542.84        11.18 o                         
   2   3  13        515.51        543.40        12.46 o                         
   3   3  13        894.28        878.68        19.52 o                         
   4   3  13        369.52        356.47        10.65 o                         
   5   3  13       1627.34       1582.25        31.14 o                         
   6   3  13         67.14         63.48         2.11 o                         
   7   3  13         20.87         20.58         1.48 o                         
   8   3  13        211.40        223.41         7.25 o                         
   9   3  13        252.97        262.11         6.50 o                         
   0   4  13         14.99          6.64         2.22 o                         
   1   4  13         38.05         44.52         2.85 o                         
   2   4  13         58.61         58.88         3.71 o                         
   3   4  13        117.34        125.28         5.94 o                         
   4   4  13        330.75        310.05         8.74 o                         
   5   4  13         45.64         40.63         1.65 o                         
   6   4  13         42.32         50.23         2.12 o                         
   7   4  13        721.53        758.04        14.82 o                         
   8   4  13         50.68         52.88         1.97 o                         
   9   4  13          7.18          7.64         1.07 o                         
   1   5  13       1852.36       1783.05        42.31 o                         
   2   5  13         38.38         37.02         3.06 o                         
   3   5  13         25.63         28.91         2.94 o                         
   4   5  13         10.64         14.15         1.27 o                         
   5   5  13        648.84        616.58        11.52 o                         
   6   5  13          1.69          2.26         0.83 o                         
   7   5  13          7.35          8.43         0.89 o                         
   8   5  13         27.93         23.68         1.18 o                         
   0   6  13         28.13         27.63         2.38 o                         
   1   6  13        171.76        155.49         6.00 o                         
   2   6  13          1.13          2.45         1.01 o                         
   3   6  13       1487.65       1410.67        24.48 o                         
   4   6  13         24.18         25.40         1.60 o                         
   5   6  13        140.15        134.88         3.37 o                         
   6   6  13         19.27         16.14         1.26 o                         
   7   6  13        182.18        173.10         3.82 o                         
   8   6  13          1.77          1.86         0.65 o                         
   1   7  13          3.17          4.15         0.93 o                         
   2   7  13        301.61        272.72         5.98 o                         
   3   7  13        447.47        442.93         9.00 o                         
   4   7  13          4.69          5.82         0.90 o                         
   5   7  13        215.67        228.70         6.32 o                         
   6   7  13          5.29          4.61         0.76 o                         
   7   7  13         93.88         81.17         2.23 o                         
   0   8  13         19.16         18.94         1.94 o                         
   1   8  13        107.01        105.42         4.23 o                         
   2   8  13        604.74        661.58        13.13 o                         
   3   8  13        109.89        112.96         3.94 o                         
   4   8  13        132.70        134.92         3.42 o                         
   5   8  13         87.90         76.88         2.08 o                         
   6   8  13          9.21          8.16         1.14 o                         
   1   9  13        206.27        218.19         4.73 o                         
   2   9  13          0.28          1.23         0.68 o                         
   3   9  13         14.86         16.86         2.01 o                         
   4   9  13         78.35         77.23         2.13 o                         
   0  10  13        112.34        111.19         3.68 o                         
   1  10  13         37.82         40.76         1.59 o                         
   2  10  13          0.00          0.30         0.85 o                         
   0   0  14      10591.16      11011.75       447.62 o                         
   1   0  14        974.59       1032.90        33.59 o                         
   2   0  14        150.03        182.16        10.15 o                         
   3   0  14        490.04        526.82        19.08 o                         
   4   0  14        626.64        593.72        20.29 o                         
   5   0  14         32.16         22.90         3.42 o                         
   6   0  14       2176.42       2005.91        48.00 o                         
   7   0  14        195.46        183.17         7.67 o                         
   8   0  14        534.92        554.70        17.05 o                         
   9   0  14        741.52        857.66        35.57 o                         
   1   1  14        250.41        255.69         6.33 o                         
   2   1  14        865.73        931.20        20.36 o                         
   3   1  14         25.75         32.40         2.64 o                         
   4   1  14         85.03         51.45         4.60 o                         
   5   1  14         15.52         13.84         1.68 o                         
   6   1  14         32.63         31.93         1.49 o                         
   7   1  14        343.11        348.63         7.02 o                         
   8   1  14        119.88        129.62         4.28 o                         
   9   1  14         42.21         35.02         1.65 o                         
   0   2  14        230.83        248.06         9.76 o                         
   1   2  14          1.66          1.38         1.13 o                         
   2   2  14         61.33         72.15         3.73 o                         
   3   2  14       1207.61       1219.00        25.99 o                         
   4   2  14        530.38        503.28        12.05 o                         
   5   2  14          1.07          1.58         1.11 o                         
   6   2  14        188.58        185.32         5.31 o                         
   7   2  14        139.95        137.84         3.44 o                         
   8   2  14          6.22          6.67         0.86 o                         
   9   2  14         72.99         78.08         2.69 o                         
   1   3  14        107.18         95.68         3.76 o                         
   2   3  14         66.14         60.38         3.23 o                         
   3   3  14        429.41        390.56        10.32 o                         
   4   3  14         37.46         33.61         2.19 o                         
   5   3  14         51.52         47.87         1.77 o                         
   6   3  14         14.89         16.68         1.25 o                         
   7   3  14         25.97         30.40         1.56 o                         
   8   3  14         23.53         25.98         2.10 o                         
   9   3  14         96.51        102.64         5.54 o                         
   0   4  14       3922.41       3814.89       101.41 o                         
   1   4  14        813.29        789.33        19.31 o                         
   2   4  14        148.08        164.94         7.20 o                         
   3   4  14         21.09         18.05         1.92 o                         
   4   4  14        384.58        355.10         9.15 o                         
   5   4  14         27.05         31.13         1.54 o                         
   6   4  14       1327.07       1330.65        22.96 o                         
   7   4  14        446.07        480.85         9.76 o                         
   8   4  14        147.13        161.11         4.24 o                         
   9   4  14        125.38        157.44        19.83 o                         
   1   5  14        105.79        110.27         5.58 o                         
   2   5  14        815.31        756.66        18.58 o                         
   3   5  14          0.13          0.89         0.90 o                         
   4   5  14          2.75          4.12         2.74 o                         
   5   5  14        526.28        509.42         9.63 o                         
   6   5  14        148.81        156.01         5.63 o                         
   7   5  14         35.55         47.35         1.73 o                         
   8   5  14        142.52        124.74         4.20 o                         
   0   6  14       1060.50        972.84        24.43 o                         
   1   6  14         98.39         84.30         3.61 o                         
   2   6  14        177.42        166.67        15.43 o                         
   3   6  14          1.18          2.73         0.92 o                         
   4   6  14         40.55         34.68         1.62 o                         
   5   6  14        260.14        253.63         5.25 o                         
   6   6  14         50.47         51.01         2.26 o                         
   7   6  14         12.34          9.31         0.80 o                         
   1   7  14         62.52         56.66         3.95 o                         
   2   7  14        356.08        360.95         7.53 o                         
   3   7  14         13.55         10.73         1.09 o                         
   4   7  14        119.52        119.35         3.01 o                         
   5   7  14        147.46        170.10         4.43 o                         
   6   7  14         15.24         16.12         1.18 o                         
   7   7  14          7.89          3.68         1.61 o                         
   0   8  14        957.40        987.93        24.74 o                         
   1   8  14        194.29        181.91         4.34 o                         
   2   8  14         15.34         20.09         1.42 o                         
   3   8  14          1.74          2.72         0.82 o                         
   4   8  14         62.57         66.21         3.20 o                         
   5   8  14          9.36          6.15         0.72 o                         
   1   9  14         33.75         31.86         1.50 o                         
   2   9  14        512.57        552.14        10.85 o                         
   3   9  14          0.20          0.46         0.58 o                         
   4   9  14        190.40        184.38         6.13 o                         
   0  10  14          1.02          3.50         2.33 o                         
   1   1  15        199.41        234.42         6.79 o                         
   2   1  15        923.67        988.77        21.68 o                         
   3   1  15         23.73         18.39         2.73 o                         
   4   1  15        276.22        251.64         7.22 o                         
   5   1  15       1025.31        833.17        13.31 o                         
   6   1  15         42.26         50.45         2.63 o                         
   7   1  15         43.37         45.94         1.92 o                         
   8   1  15        344.91        337.64         8.76 o                         
   9   1  15         71.31         77.40         5.93 o                         
   0   2  15       1227.52       1347.31        38.67 o                         
   1   2  15         54.58         59.45        10.71 o                         
   2   2  15         73.93         60.73         6.17 o                         
   3   2  15          4.49         13.73         2.12 o                         
   4   2  15          6.88          6.90         1.28 o                         
   5   2  15         19.04         19.40         1.91 o                         
   6   2  15          8.69          5.74         1.02 o                         
   7   2  15         17.40         21.89         1.38 o                         
   8   2  15         55.54         52.83         1.90 o                         
   9   2  15          5.13          8.37         1.87 o                         
   1   3  15        284.84        275.44         8.06 o                         
   2   3  15        168.22        185.90         6.55 o                         
   3   3  15         17.03         27.02         2.76 o                         
   4   3  15         43.79         40.14         1.51 o                         
   5   3  15       1228.40       1185.56        19.77 o                         
   6   3  15        154.28        151.39         3.68 o                         
   7   3  15          0.43          1.09         0.75 o                         
   8   3  15        289.04        293.31         9.10 o                         
   9   3  15        630.61        688.01        71.78 o                         
   0   4  15        186.41        157.38         8.30 o                         
   1   4  15        340.44        339.21        10.04 o                         
   2   4  15        690.84        641.89        15.98 o                         
   3   4  15         15.66         15.96         1.23 o                         
   4   4  15        174.87        175.40         3.77 o                         
   5   4  15        182.70        169.87         4.37 o                         
   6   4  15         20.08         21.36         1.36 o                         
   7   4  15        813.35        906.18        19.46 o                         
   8   4  15          1.60          1.40         0.68 o                         
   1   5  15        860.62        749.76        11.73 o                         
   2   5  15        302.83        241.62         5.46 o                         
   3   5  15        386.28        357.42         7.51 o                         
   4   5  15         70.46         66.83         2.32 o                         
   5   5  15        140.12        126.71         3.37 o                         
   6   5  15        162.39        175.65         4.63 o                         
   7   5  15        164.79        164.79         4.05 o                         
   8   5  15         12.40          9.28         1.42 o                         
   0   6  15        215.44        195.99         5.92 o                         
   1   6  15        194.72        181.67         4.42 o                         
   2   6  15         26.92         32.62         2.61 o                         
   3   6  15         78.94         77.13         2.48 o                         
   4   6  15         26.39         24.41         1.45 o                         
   5   6  15        353.66        366.47         7.13 o                         
   6   6  15         68.10         72.39         2.26 o                         
   7   6  15         91.51         81.91         2.52 o                         
   1   7  15         82.10         77.41         2.29 o                         
   2   7  15        388.13        389.96         7.62 o                         
   3   7  15        141.55        156.12         3.86 o                         
   4   7  15         48.08         44.99         1.71 o                         
   5   7  15        915.75        950.25        16.41 o                         
   6   7  15          5.34          8.00         0.84 o                         
   0   8  15        950.92        982.85        24.41 o                         
   1   8  15        517.67        542.05        11.04 o                         
   2   8  15         20.78         21.20         1.44 o                         
   3   8  15        314.80        337.96         7.08 o                         
   4   8  15         79.19         89.83         2.42 o                         
   5   8  15         30.78         36.27         2.17 o                         
   1   9  15          0.23          1.53         0.62 o                         
   2   9  15          1.73          2.16         0.64 o                         
   3   9  15         25.39         20.81         1.38 o                         
   0   0  16       3435.75       3591.61       151.65 o                         
   1   0  16        357.88        382.09        15.33 o                         
   2   0  16         10.78         13.93         3.27 o                         
   3   0  16       1380.55       1334.89        42.92 o                         
   4   0  16        143.55        127.25         7.07 o                         
   5   0  16          0.28          1.35         1.12 o                         
   6   0  16        431.85        453.15        14.81 o                         
   7   0  16       2619.44       2596.90        67.02 o                         
   8   0  16          3.76          3.14         1.05 o                         
   9   0  16         28.17         26.54         2.77 o                         
   1   1  16         30.19         33.23         3.06 o                         
   2   1  16        111.29        119.10         5.29 o                         
   3   1  16        500.82        473.00        14.15 o                         
   4   1  16        154.60        147.07         4.80 o                         
   5   1  16        477.30        439.59         9.52 o                         
   6   1  16         49.90         49.30         1.92 o                         
   7   1  16          0.05          1.28         0.88 o                         
   8   1  16         18.87         20.32         1.40 o                         
   9   1  16         82.09         60.01         2.58 o                         
   0   2  16        124.90        113.81         7.29 o                         
   1   2  16       1507.06       1576.33        33.40 o                         
   2   2  16         67.92         93.21         4.38 o                         
   3   2  16       1168.72       1089.50        21.20 o                         
   4   2  16         79.95         67.55         1.97 o                         
   5   2  16         58.35         48.10         2.31 o                         
   6   2  16         56.07         52.91         1.97 o                         
   7   2  16         10.67         10.11         1.03 o                         
   8   2  16          6.99          4.13         0.74 o                         
   1   3  16        357.64        375.89        10.96 o                         
   2   3  16         97.09         74.78         7.44 o                         
   3   3  16         12.58         22.28         2.03 o                         
   4   3  16        123.08        125.49         2.87 o                         
   5   3  16        107.14        102.06         2.70 o                         
   6   3  16          2.04          3.23         0.87 o                         
   7   3  16          0.17          0.01         0.69 o                         
   8   3  16        189.83        193.17         6.45 o                         
   0   4  16        930.41        810.06        29.63 o                         
   1   4  16       1017.83        960.21        24.50 o                         
   2   4  16          0.86          0.51         0.80 o                         
   3   4  16       2499.68       2308.91        34.83 o                         
   4   4  16        385.18        404.12         7.27 o                         
   5   4  16        244.15        219.64         4.56 o                         
   6   4  16        338.85        361.55         7.95 o                         
   7   4  16       1282.18       1377.83        37.86 o                         
   8   4  16         29.01         29.49         1.37 o                         
   1   5  16       1453.78       1370.21        23.74 o                         
   2   5  16        103.22        117.50         3.32 o                         
   3   5  16         14.95         17.38         2.27 o                         
   4   5  16        431.54        435.65         8.85 o                         
   5   5  16        444.65        460.65        14.05 o                         
   6   5  16        130.12        136.67         3.72 o                         
   7   5  16          2.59          1.79         0.70 o                         
   0   6  16         36.36         33.90         2.28 o                         
   1   6  16        165.83        157.40         4.63 o                         
   2   6  16         21.47         26.91         1.74 o                         
   3   6  16        417.04        454.92         9.33 o                         
   4   6  16        264.05        262.81         5.22 o                         
   5   6  16          0.16          2.35         0.74 o                         
   6   6  16         30.64         35.59         1.47 o                         
   7   6  16          1.86          2.52         0.77 o                         
   1   7  16         98.17         97.89         2.58 o                         
   2   7  16          0.53          1.27         0.78 o                         
   3   7  16          0.45          0.13         0.71 o                         
   4   7  16          8.71          7.94         0.86 o                         
   5   7  16        283.86        310.79         6.45 o                         
   6   7  16        186.51        175.65         7.31 o                         
   0   8  16        180.01        188.07         5.39 o                         
   1   8  16        147.62        143.44         3.62 o                         
   2   8  16          9.55          8.99         0.92 o                         
   3   8  16          8.94          5.55         0.75 o                         
   4   8  16          7.94         11.60         0.97 o                         
   1   9  16        125.18        129.81         5.41 o                         
   2   9  16         10.50         12.58         1.16 o                         
   1   1  17        693.70        697.74        22.62 o                         
   2   1  17       3624.04       3542.21        74.56 o                         
   3   1  17         65.53         51.69         4.17 o                         
   4   1  17        146.92        133.41         4.44 o                         
   5   1  17        168.79        157.03         3.35 o                         
   6   1  17         41.61         36.37         3.44 o                         
   7   1  17        144.82        135.49         5.73 o                         
   8   1  17        178.26        189.21         5.31 o                         
   0   2  17        502.96        519.96        20.12 o                         
   1   2  17         50.00         52.32         5.68 o                         
   2   2  17       1227.15       1242.42        40.82 o                         
   3   2  17        368.67        356.47         5.76 o                         
   4   2  17          0.16          1.18         0.71 o                         
   5   2  17        206.77        173.29         5.85 o                         
   6   2  17          0.06          1.70         0.77 o                         
   7   2  17         96.16         97.54         2.68 o                         
   8   2  17         40.98         32.80         1.76 o                         
   1   3  17        492.45        477.21        13.78 o                         
   2   3  17       1870.76       1735.52        25.38 o                         
   3   3  17        809.79        753.69        18.30 o                         
   4   3  17         44.83         36.70         2.37 o                         
   5   3  17         57.85         43.03         1.68 o                         
   6   3  17        559.08        599.82        10.87 o                         
   7   3  17          6.37         10.12         1.02 o                         
   8   3  17        615.73        589.67        20.99 o                         
   0   4  17        115.56        135.37         5.32 o                         
   1   4  17         23.38         23.14         2.26 o                         
   2   4  17          6.25          4.96         1.08 o                         
   3   4  17         81.29         61.68         1.96 o                         
   4   4  17        953.85       1046.95        17.68 o                         
   5   4  17        233.18        257.50         9.00 o                         
   6   4  17        310.01        330.18         6.67 o                         
   7   4  17         49.91         50.75         1.86 o                         
   1   5  17        234.26        218.76         6.69 o                         
   2   5  17        292.90        268.95         5.63 o                         
   3   5  17         17.20         22.42         1.67 o                         
   4   5  17          2.36          5.62         0.97 o                         
   5   5  17        195.44        221.03         5.13 o                         
   6   5  17         16.13         22.32         1.36 o                         
   7   5  17          0.99          3.64         0.70 o                         
   0   6  17         11.89          8.22         1.52 o                         
   1   6  17          3.06          4.56         0.93 o                         
   2   6  17        105.46         96.95         3.48 o                         
   3   6  17          0.80          2.28         0.81 o                         
   4   6  17        138.14        138.66         3.34 o                         
   5   6  17          3.14          5.08         0.83 o                         
   6   6  17         40.44         46.94         1.99 o                         
   1   7  17          9.32          8.84         0.99 o                         
   2   7  17        951.45       1024.20        17.26 o                         
   3   7  17         11.10          9.61         0.90 o                         
   4   7  17        122.18        111.85         2.62 o                         
   5   7  17         10.02         13.91         1.01 o                         
   0   8  17       1108.98       1232.53        27.68 o                         
   1   8  17          0.64          0.51         0.62 o                         
   2   8  17         22.42         21.16         2.50 o                         
   3   8  17          0.12         -0.30         0.56 o                         
   4   8  17        361.34        347.06        12.71 o                         
   1   9  17          0.33          0.00         1.17 o                         
   0   0  18      12711.58      13458.00       546.90 o                         
   1   0  18       3281.18       3303.11        99.34 o                         
   2   0  18        352.36        323.29        14.12 o                         
   3   0  18       1356.30       1209.51        25.61 o                         
   4   0  18         28.76         29.30         1.86 o                         
   5   0  18        265.44        240.96         6.58 o                         
   6   0  18         55.57         50.83         2.96 o                         
   7   0  18        861.86        828.18        24.67 o                         
   8   0  18        131.38        101.64         5.93 o                         
   1   1  18        769.27        754.50        18.91 o                         
   2   1  18        890.10        841.96        18.84 o                         
   3   1  18         11.16         13.21         1.28 o                         
   4   1  18        814.81        769.69        12.23 o                         
   5   1  18        312.25        287.72         7.59 o                         
   6   1  18         58.61         52.35         2.12 o                         
   7   1  18         20.35         12.23         2.21 o                         
   8   1  18          7.64          4.57         0.91 o                         
   0   2  18        914.46        858.30        42.71 o                         
   1   2  18         22.30         27.00         3.13 o                         
   2   2  18       1374.82       1260.11        19.40 o                         
   3   2  18        201.24        188.61         6.60 o                         
   4   2  18         12.54         18.06         1.20 o                         
   5   2  18        210.92        193.96         4.21 o                         
   6   2  18          6.27         10.87         1.12 o                         
   7   2  18         11.85         15.10         1.19 o                         
   8   2  18         21.64         21.24         1.77 o                         
   1   3  18        178.73        141.15         3.43 o                         
   2   3  18         52.55         66.80         2.20 o                         
   3   3  18          1.12          2.98         0.82 o                         
   4   3  18        114.79        112.73         2.75 o                         
   5   3  18          3.57          3.09         0.76 o                         
   6   3  18          0.04          0.28         0.64 o                         
   7   3  18          0.27          0.15         0.66 o                         
   0   4  18        218.50        207.33         7.19 o                         
   1   4  18       1545.19       1508.80        28.36 o                         
   2   4  18        323.18        279.81         6.13 o                         
   3   4  18        623.03        598.76        11.06 o                         
   4   4  18        379.46        385.80         6.93 o                         
   5   4  18         85.41         74.67         2.21 o                         
   6   4  18         18.49         21.92         1.22 o                         
   7   4  18        760.59        818.05        19.78 o                         
   1   5  18        434.82        437.41         8.47 o                         
   2   5  18         59.08         79.76         2.60 o                         
   3   5  18         82.21         88.81         4.18 o                         
   4   5  18         12.37         16.05         1.44 o                         
   5   5  18        406.39        415.13         9.06 o                         
   6   5  18        233.57        210.50         5.39 o                         
   0   6  18        487.08        472.51        12.79 o                         
   1   6  18          4.20          5.07         0.89 o                         
   2   6  18          5.10          8.66         1.05 o                         
   3   6  18        387.73        400.49         7.65 o                         
   4   6  18         30.20         26.03         1.52 o                         
   5   6  18          5.36          7.48         0.91 o                         
   6   6  18         74.21         60.68         3.78 o                         
   1   7  18        167.65        167.45         3.83 o                         
   2   7  18         39.19         44.23         1.64 o                         
   3   7  18         13.64         12.12         0.91 o                         
   4   7  18          9.28         14.47         1.34 o                         
   5   7  18         43.75         59.78         7.00 o                         
   0   8  18         26.18         18.09         1.58 o                         
   1   8  18        206.44        206.01         4.19 o                         
   2   8  18          0.56          0.98         0.62 o                         
   3   8  18         57.29         52.53         3.02 o                         
   1   1  19          2.42          5.49         0.88 o                         
   2   1  19         34.01         48.72         5.33 o                         
   3   1  19         81.80         61.55         3.05 o                         
   4   1  19        465.39        467.77         8.07 o                         
   5   1  19        622.80        610.58        10.56 o                         
   6   1  19        511.54        511.54        12.22 o                         
   7   1  19          5.36          4.14         0.83 o                         
   8   1  19         47.41         47.53         4.67 o                         
   0   2  19         56.91         47.58         2.43 o                         
   1   2  19         76.26         56.25         2.57 o                         
   2   2  19        174.67        171.73         3.59 o                         
   3   2  19        184.05        169.75         3.71 o                         
   4   2  19          4.87          2.08         0.73 o                         
   5   2  19        127.44        127.13         6.01 o                         
   6   2  19          0.94          3.47         0.99 o                         
   7   2  19        100.82         85.12         5.64 o                         
   1   3  19       1797.27       1756.90        29.88 o                         
   2   3  19         50.78         52.94         2.39 o                         
   3   3  19        131.77        125.67         3.03 o                         
   4   3  19        699.23        660.16        11.90 o                         
   5   3  19        640.89        628.28        11.82 o                         
   6   3  19        162.43        170.55         4.21 o                         
   7   3  19          9.13          6.46         1.17 o                         
   0   4  19        103.19         89.71         4.15 o                         
   1   4  19         79.92         74.36         2.35 o                         
   2   4  19         97.64        108.35         7.47 o                         
   3   4  19        391.25        386.23         7.49 o                         
   4   4  19         22.51         25.92         1.65 o                         
   5   4  19         61.10         53.96         1.89 o                         
   6   4  19         12.90         12.83         1.39 o                         
   7   4  19        149.42        130.34         9.91 o                         
   1   5  19         24.79         19.87         1.51 o                         
   2   5  19        236.73        250.50         5.36 o                         
   3   5  19          1.59          2.20         0.84 o                         
   4   5  19        723.02        752.28        13.92 o                         
   5   5  19        402.15        442.51         9.39 o                         
   6   5  19          4.25          6.10         0.82 o                         
   0   6  19        371.86        382.24         9.83 o                         
   1   6  19         12.67          9.35         1.01 o                         
   2   6  19        173.62        167.12         4.00 o                         
   3   6  19        166.86        169.47         4.80 o                         
   4   6  19         11.23          9.94         0.93 o                         
   5   6  19         27.93         21.85         1.65 o                         
   1   7  19         94.70        101.77         2.53 o                         
   2   7  19         18.48         18.40         1.24 o                         
   3   7  19          7.58          8.95         0.80 o                         
   4   7  19         12.64         10.82         1.19 o                         
   0   8  19        108.87        126.68         5.35 o                         
   1   8  19        129.19        140.63         6.20 o                         
   0   0  20       1787.35       1791.20        52.81 o                         
   1   0  20       1826.92       1874.14        41.53 o                         
   2   0  20       1466.41       1503.88        33.65 o                         
   3   0  20         14.68         22.46         1.63 o                         
   4   0  20        608.17        622.22        14.71 o                         
   5   0  20        730.52        695.91        19.08 o                         
   6   0  20        544.64        543.36        16.65 o                         
   7   0  20         18.79          9.22         1.11 o                         
   1   1  20        770.01        787.63        12.95 o                         
   2   1  20        441.24        444.79         7.74 o                         
   3   1  20        131.07        133.94         3.04 o                         
   4   1  20        235.65        222.31         4.14 o                         
   5   1  20         48.16         54.43         1.81 o                         
   6   1  20         68.40         70.00         2.64 o                         
   7   1  20          2.55          8.40         0.89 o                         
   0   2  20         18.83         21.78         1.85 o                         
   1   2  20         43.40         47.22         1.79 o                         
   2   2  20          2.65          3.62         0.76 o                         
   3   2  20         25.87         38.58         1.57 o                         
   4   2  20        387.01        414.27         7.50 o                         
   5   2  20         77.90         73.24         2.32 o                         
   6   2  20        194.04        214.22         5.97 o                         
   7   2  20          4.48          1.37         0.87 o                         
   1   3  20        110.99        116.83         5.42 o                         
   2   3  20          3.74          7.02         1.00 o                         
   3   3  20          2.62          4.08         1.03 o                         
   4   3  20        157.67        173.01         7.69 o                         
   5   3  20          1.15          4.22         0.87 o                         
   6   3  20         25.94         28.60         1.56 o                         
   7   3  20        128.24        116.34         9.04 o                         
   0   4  20        695.93        735.57        20.49 o                         
   1   4  20        452.60        444.61        12.73 o                         
   2   4  20        255.41        266.09         5.44 o                         
   3   4  20        484.86        518.88        10.43 o                         
   4   4  20        310.14        321.72         6.89 o                         
   5   4  20         30.93         31.63         2.12 o                         
   6   4  20        262.01        239.73         8.15 o                         
   1   5  20         71.36         78.29         2.60 o                         
   2   5  20        302.51        322.92         6.70 o                         
   3   5  20        308.61        330.82         6.76 o                         
   4   5  20          0.38          1.12         0.76 o                         
   5   5  20          0.47          2.65         0.79 o                         
   0   6  20        665.94        698.12        20.73 o                         
   1   6  20          5.28          5.13         1.00 o                         
   2   6  20        124.14        126.15         3.32 o                         
   3   6  20         40.94         44.63         1.77 o                         
   4   6  20          3.98          3.30         0.60 o                         
   1   7  20          3.79          9.82         1.26 o                         
   2   7  20        336.94        347.75         7.79 o                         
   3   7  20         16.16         23.85         2.53 o                         
   1   1  21       1354.51       1472.29        25.15 o                         
   2   1  21         97.05         98.70         2.52 o                         
   3   1  21         81.92         89.96         4.13 o                         
   4   1  21         32.11         33.39         1.38 o                         
   5   1  21        265.05        292.11         5.84 o                         
   6   1  21          0.21          0.71         0.65 o                         
   7   1  21         62.05         34.70         3.79 o                         
   0   2  21        421.95        443.94        10.94 o                         
   1   2  21         68.64         69.33         2.06 o                         
   2   2  21          4.12          2.97         0.81 o                         
   3   2  21        255.85        280.71         5.20 o                         
   4   2  21         24.40         19.82         1.24 o                         
   5   2  21         36.70         33.74         1.54 o                         
   6   2  21          0.30          0.48         0.73 o                         
   1   3  21        220.08        229.40         4.78 o                         
   2   3  21         18.31         21.34         1.23 o                         
   3   3  21        393.74        435.82        10.46 o                         
   4   3  21         16.95         16.18         1.31 o                         
   5   3  21        235.07        264.29         5.64 o                         
   6   3  21         12.50          8.98         1.19 o                         
   0   4  21         55.46         56.68         3.32 o                         
   1   4  21         60.45         68.67         7.67 o                         
   2   4  21         61.73         71.59         2.26 o                         
   3   4  21         93.67        107.04         2.82 o                         
   4   4  21        149.32        153.26         3.86 o                         
   5   4  21          2.28          5.66         0.97 o                         
   1   5  21        282.18        289.21         6.24 o                         
   2   5  21          2.11          2.50         0.80 o                         
   3   5  21        273.88        256.72        10.44 o                         
   4   5  21         32.23         31.13         1.57 o                         
   5   5  21        148.42        145.70         8.64 o                         
   0   6  21          8.16          9.11         1.26 o                         
   1   6  21         65.48         57.52         1.84 o                         
   2   6  21         90.91         80.49         2.53 o                         
   3   6  21        197.67        210.60         6.65 o                         
   1   7  21        196.60        195.66         9.35 o                         
   0   0  22        134.61        155.99         7.21 o                         
   1   0  22          2.27          2.48         1.09 o                         
   2   0  22        115.80        125.48         3.71 o                         
   3   0  22        568.78        633.49        14.80 o                         
   4   0  22        159.52        160.36         5.91 o                         
   5   0  22         12.74          6.75         1.05 o                         
   6   0  22         24.44         18.05         1.62 o                         
   1   1  22          4.49          4.22         0.76 o                         
   2   1  22          6.43          6.72         0.80 o                         
   3   1  22         12.17         15.40         1.07 o                         
   4   1  22         20.37         24.44         1.41 o                         
   5   1  22          2.19          2.01         0.59 o                         
   6   1  22         34.69         38.98         2.36 o                         
   0   2  22        154.22        170.79         4.37 o                         
   1   2  22        699.92        762.53        12.87 o                         
   2   2  22         51.09         52.36         1.80 o                         
   3   2  22        144.24        148.00         3.32 o                         
   4   2  22        516.80        547.19        11.97 o                         
   5   2  22         13.72          7.12         0.88 o                         
   6   2  22        123.61        111.23         5.46 o                         
   1   3  22        172.53        177.94         3.85 o                         
   2   3  22          0.95          1.06         0.59 o                         
   3   3  22          1.90          3.37         0.69 o                         
   4   3  22         14.48         17.44         2.05 o                         
   5   3  22         18.29         15.01         1.27 o                         
   0   4  22        311.46        300.49         7.67 o                         
   1   4  22          8.18         11.08         1.35 o                         
   2   4  22        352.54        357.06         7.39 o                         
   3   4  22        345.39        371.77         7.57 o                         
   4   4  22        161.09        170.18         4.03 o                         
   5   4  22         45.72         41.41         5.25 o                         
   1   5  22         81.14         97.47         2.65 o                         
   2   5  22         37.28         35.68         1.50 o                         
   3   5  22          4.60          4.91         0.72 o                         
   4   5  22         78.77         64.26         2.81 o                         
   0   6  22         84.48         95.14         4.10 o                         
   1   6  22        375.00        380.22         7.91 o                         
   2   6  22         96.82         95.50         3.13 o                         
   1   1  23         89.83         91.03         2.21 o                         
   2   1  23        700.27        806.37        13.03 o                         
   3   1  23         27.94         26.24         1.25 o                         
   4   1  23        121.59        119.44         7.67 o                         
   5   1  23         17.04         15.31         1.24 o                         
   0   2  23         91.31         95.64         2.83 o                         
   1   2  23         11.06         10.51         0.86 o                         
   2   2  23          3.65          4.64         0.69 o                         
   3   2  23         57.63         58.87         1.77 o                         
   4   2  23         75.64         77.32         2.47 o                         
   5   2  23          0.37          0.42         0.69 o                         
   1   3  23         19.16         24.05         1.65 o                         
   2   3  23        141.73        148.97         3.23 o                         
   3   3  23          6.08          7.10         0.89 o                         
   4   3  23         10.83          5.63         0.80 o                         
   0   4  23          6.86          3.91         1.11 o                         
   1   4  23         10.01          9.38         0.86 o                         
   2   4  23          3.80          5.27         0.80 o                         
   3   4  23         76.91         66.91         1.93 o                         
   4   4  23         54.92         50.81         2.65 o                         
   1   5  23        165.74        164.46         3.88 o                         
   2   5  23        453.59        443.52         8.63 o                         
   0   0  24          4.78          4.10         1.40 o                         
   1   0  24          0.80          1.10         0.89 o                         
   2   0  24        115.32        127.73         3.73 o                         
   3   0  24         44.22         36.37         1.84 o                         
   4   0  24         77.84         87.19         4.76 o                         
   1   1  24         61.73         60.14         1.65 o                         
   2   1  24          1.51          1.73         0.55 o                         
   3   1  24         66.84         77.26         2.08 o                         
   4   1  24          0.47          0.43         0.62 o                         
   0   2  24        134.00        133.38         3.83 o                         
   1   2  24        961.73       1041.08        17.02 o                         
   2   2  24          0.02          0.27         0.48 o                         
   3   2  24        218.31        212.03         4.56 o                         
   4   2  24          0.33          1.36         0.69 o                         
   1   3  24        115.74        117.18         3.35 o                         
   2   3  24         42.23         40.50         1.33 o                         
   3   3  24         38.77         41.57         6.19 o                         
   0   4  24         25.04         25.38         1.73 o                         
   1   4  24          3.69          4.85         0.89 o                         
   2   4  24         16.21         23.81         1.14 o                         
   3   4  24        150.70        145.63        11.86 o                         
   1   1  25         29.26         19.02         1.31 o                         
   2   1  25        424.37        446.33         7.31 o                         
   3   1  25          4.06          4.18         1.02 o                         
   0   2  25        403.36        420.52        12.23 o                         
   1   2  25         24.26         32.68         1.54 o                         
   2   2  25         69.34         65.79         4.54 o                         
   3   2  25          0.50         -0.60         0.60 o                         
   1   3  25          1.09          1.23         0.48 o                         
   2   3  25         61.28         67.19         2.29 o                         
   0   0  26         81.32         83.55         4.64 o                         
   1   0  26          0.64          0.83         0.56 o                         
   2   0  26         93.68         89.59         6.78 o                         
   1   1  26         11.79         12.19         0.69 o                         
   2   1  26         11.14          6.07         1.08 o                         
   0   2  26       1111.87       1092.98        46.35 o                         
   1   2  26        274.73        240.36        24.35 o                         
                                                                                
