# Supplementary material for: Structure of 2-chloro-N-(p-tol­yl)propanamide
Source: Acta Crystallogr E Crystallogr Commun. 2018 Oct 16;74(Pt 11):1584–8. doi: 10.1107/S2056989018013889 (PMC6218893; doi:10.1107/S2056989018013889)
Supplement: Supplementary file 3 [file e-74-01584-1bsup3.hkl]

data_1b                                                                         
_shelx_title ' tcd794_a.res in Pbca'                                            
_shelx_refln_list_code          4                                               
_shelx_F_calc_maximum      174.21                                               
_exptl_crystal_F_000       832.00                                               
_reflns_d_resolution_high  0.7973                                               
                                                                                
loop_                                                                           
 _space_group_symop_operation_xyz                                               
 'x, y, z'                                                                      
 '-x+1/2, -y, z+1/2'                                                            
 '-x, y+1/2, -z+1/2'                                                            
 'x+1/2, -y+1/2, -z'                                                            
 '-x, -y, -z'                                                                   
 'x-1/2, y, -z-1/2'                                                             
 'x, -y-1/2, z-1/2'                                                             
 '-x-1/2, y-1/2, z'                                                             
                                                                                
_cell_length_a     9.5053                                                       
_cell_length_b     9.6793                                                       
_cell_length_c    21.8380                                                       
_cell_angle_alpha  90.000                                                       
_cell_angle_beta   90.000                                                       
_cell_angle_gamma  90.000                                                       
                                                                                
_shelx_F_squared_multiplier     1.000                                           
                                                                                
loop_                                                                           
 _refln_index_h                                                                 
 _refln_index_k                                                                 
 _refln_index_l                                                                 
 _refln_F_squared_calc                                                          
 _refln_F_squared_meas                                                          
 _refln_F_squared_sigma                                                         
 _refln_observed_status                                                         
   2   0   0       2598.72       2246.90        36.04 o                         
   4   0   0        333.34        391.10        39.41 o                         
   6   0   0       7614.00       7711.89       152.27 o                         
   8   0   0         32.36         -8.11        11.97 o                         
  10   0   0        107.66        138.00        17.77 o                         
   2   1   0      30215.63      26556.01       400.54 o                         
   4   1   0      11565.64      12666.22       246.49 o                         
   6   1   0        323.46        367.34        13.59 o                         
   8   1   0         29.83          5.65         8.43 o                         
  10   1   0        145.87        133.99        12.25 o                         
   0   2   0         93.58        139.90         9.03 o                         
   2   2   0      12125.77      10860.03       117.11 o                         
   4   2   0       2799.20       3096.69        34.08 o                         
   6   2   0        318.28        437.30        12.57 o                         
   8   2   0        745.57        734.70        17.70 o                         
  10   2   0       1155.03       1109.86        24.23 o                         
   2   3   0        182.32        165.99         7.04 o                         
   4   3   0        239.76        219.17         7.79 o                         
   6   3   0         16.84         14.54         6.80 o                         
   8   3   0          3.58         -1.88         8.57 o                         
  10   3   0        647.91        594.40        20.97 o                         
   0   4   0      28617.21      27788.29       364.64 o                         
   2   4   0       6559.96       7089.76        78.85 o                         
   4   4   0       1599.51       1747.37        23.66 o                         
   6   4   0       2295.92       2322.59        31.19 o                         
   8   4   0       1003.73        966.65        29.19 o                         
  10   4   0         35.77         61.36        12.98 o                         
   2   5   0       2619.97       2565.96        32.35 o                         
   4   5   0         22.37          2.38         7.81 o                         
   6   5   0       2475.99       2494.50        33.62 o                         
   8   5   0        384.87        415.46        16.82 o                         
  10   5   0         43.33         17.10        21.34 o                         
   0   6   0       1172.14       1271.02        24.55 o                         
   2   6   0       1735.68       1669.16        24.28 o                         
   4   6   0         41.87         39.50         8.00 o                         
   6   6   0        499.99        467.39        16.53 o                         
   8   6   0         33.14         63.42        11.72 o                         
  10   6   0        114.77        143.61        20.44 o                         
   2   7   0        318.53        260.52        11.42 o                         
   4   7   0        101.81         97.12         9.43 o                         
   6   7   0         53.67         60.71         9.42 o                         
   8   7   0        230.81        187.81        16.07 o                         
   0   8   0       2216.66       2224.78        46.16 o                         
   2   8   0        353.28        319.93        13.96 o                         
   4   8   0       1520.71       1524.32        26.25 o                         
   6   8   0       1177.22       1141.51        31.78 o                         
   8   8   0        409.16        355.56        15.98 o                         
   2   9   0       1877.64       1821.93        30.09 o                         
   4   9   0         13.76         10.75        10.64 o                         
   6   9   0       1308.96       1234.79        30.86 o                         
   8   9   0       1001.64       1140.86        76.31 o                         
   0  10   0        249.43        244.50        25.12 o                         
   2  10   0        671.76        716.71        22.51 o                         
   4  10   0        122.14        103.09        13.16 o                         
   6  10   0         21.22        -12.59        12.59 o                         
   2  11   0       1607.91       1579.94        44.71 o                         
   4  11   0        425.43        372.00        23.05 o                         
   0  12   0         22.56         34.58        29.71 o                         
   2   1   1      19337.60      17619.96       146.04 o                         
   3   1   1          9.21         14.55         2.83 o                         
   4   1   1         99.84        131.06         4.93 o                         
   5   1   1       4804.20       4941.57        39.98 o                         
   6   1   1        927.66       1012.40        13.02 o                         
   7   1   1         11.14         18.14         5.63 o                         
   8   1   1        132.13        138.75         7.22 o                         
   9   1   1        241.52        264.91         9.27 o                         
  10   1   1          0.20          5.27         7.73 o                         
  11   1   1         40.52         54.85         9.96 o                         
   0   2   1       3407.02       3443.36        42.41 o                         
   1   2   1        919.01        929.17         8.19 o                         
   2   2   1      10482.19      10054.97        84.44 o                         
   3   2   1        976.89       1052.57        11.75 o                         
   4   2   1        135.72        144.39         5.21 o                         
   5   2   1        519.13        619.21        10.94 o                         
   6   2   1          7.88          2.66         4.55 o                         
   7   2   1        127.85        155.30         7.57 o                         
   8   2   1         40.83         52.24         6.54 o                         
   9   2   1          0.03          6.64         6.82 o                         
  10   2   1         37.70         70.22         8.60 o                         
  11   2   1          6.46         -2.45         9.15 o                         
   1   3   1      13139.01      12398.34        84.68 o                         
   2   3   1       4171.51       4135.25        33.19 o                         
   3   3   1       1239.74       1282.31        12.53 o                         
   4   3   1       1790.89       1843.04        16.99 o                         
   5   3   1       4048.82       4155.50        34.53 o                         
   6   3   1        215.61        257.37         7.50 o                         
   7   3   1          0.19         -0.71         5.52 o                         
   8   3   1        687.92        685.06        12.67 o                         
   9   3   1        641.71        638.03        14.56 o                         
  10   3   1         35.65         34.73         8.43 o                         
  11   3   1        344.72        369.47        13.54 o                         
   0   4   1        150.15        193.68        12.40 o                         
   1   4   1       1377.90       1356.28        13.19 o                         
   2   4   1         96.33         91.58         4.61 o                         
   3   4   1        968.09        977.12        11.11 o                         
   4   4   1       2224.86       2111.69        19.40 o                         
   5   4   1        297.05        319.23         7.05 o                         
   6   4   1        315.54        333.39         7.89 o                         
   7   4   1        847.71        794.25        12.55 o                         
   8   4   1          2.65          3.97         6.22 o                         
   9   4   1        122.14        117.83         8.16 o                         
  10   4   1         25.59         31.78         8.40 o                         
  11   4   1        111.17        101.90        11.46 o                         
   1   5   1        358.18        434.99         8.35 o                         
   2   5   1        129.72        203.72         6.33 o                         
   3   5   1         16.00         37.85         4.60 o                         
   4   5   1        532.34        565.36         9.10 o                         
   5   5   1       2071.28       2092.48        20.28 o                         
   6   5   1          0.05          8.81         5.84 o                         
   7   5   1        290.34        259.20         8.20 o                         
   8   5   1        103.17        104.83         8.46 o                         
   9   5   1          3.67         -2.88         6.85 o                         
  10   5   1         23.56         19.13         8.60 o                         
   0   6   1        211.38        325.87        10.22 o                         
   1   6   1          2.02          1.59         4.88 o                         
   2   6   1          8.53         25.99         5.12 o                         
   3   6   1       1388.19       1440.03        15.77 o                         
   4   6   1        113.62        123.53         6.11 o                         
   5   6   1        126.85        133.20         6.36 o                         
   6   6   1        183.67        179.32         7.18 o                         
   7   6   1        258.83        233.13         8.34 o                         
   8   6   1          3.54          0.49         8.52 o                         
   9   6   1        126.90        145.94        11.71 o                         
  10   6   1         11.40         13.80         8.54 o                         
   1   7   1        407.87        347.53        13.29 o                         
   2   7   1       1153.19       1182.88        14.81 o                         
   3   7   1        129.78        158.88         7.08 o                         
   4   7   1        125.62        102.45         6.73 o                         
   5   7   1       1215.37       1270.70        16.17 o                         
   6   7   1        340.91        311.40         9.63 o                         
   7   7   1          5.07          0.67         6.30 o                         
   8   7   1         69.34         94.59         7.47 o                         
   9   7   1        262.97        309.46        15.25 o                         
   0   8   1        831.94        764.42        18.76 o                         
   1   8   1        974.14        948.06        14.59 o                         
   2   8   1         57.87         57.96         6.56 o                         
   3   8   1        854.30        793.60        13.26 o                         
   4   8   1        428.14        453.66        11.56 o                         
   5   8   1         71.87         63.61         7.32 o                         
   6   8   1          1.65         13.62         6.92 o                         
   7   8   1       1944.29       1886.32        21.91 o                         
   8   8   1         71.57         83.15         8.10 o                         
   1   9   1          6.06          4.52         7.53 o                         
   2   9   1         29.37         20.10         7.31 o                         
   3   9   1         74.56         67.70         7.69 o                         
   4   9   1         14.83          6.46         7.51 o                         
   5   9   1        107.99        104.75         8.57 o                         
   6   9   1         14.29         11.50         8.91 o                         
   7   9   1         14.31          9.34         8.20 o                         
   0  10   1         68.48         93.40        14.35 o                         
   1  10   1          5.91         15.11         9.01 o                         
   2  10   1         10.55         25.13         8.56 o                         
   3  10   1        167.48        171.77         9.46 o                         
   4  10   1        223.24        214.43        10.07 o                         
   5  10   1          3.22         10.26         8.58 o                         
   6  10   1          0.33        -10.26        10.26 o                         
   1  11   1        218.49        190.90        13.16 o                         
   2  11   1        202.86        203.51        13.39 o                         
   3  11   1        127.60        122.23        12.82 o                         
   4  11   1        107.35         90.77        11.87 o                         
   5  11   1        307.27        271.29        15.76 o                         
   0  12   1        772.25        838.35        37.64 o                         
   1  12   1        527.23        529.12        20.07 o                         
   2   0   2       2667.44       2295.69        26.38 o                         
   3   0   2      13340.31      12208.72       144.14 o                         
   4   0   2         27.97         10.46         5.45 o                         
   5   0   2        107.16        137.57         8.60 o                         
   6   0   2       4171.78       4742.65        55.79 o                         
   7   0   2       3721.93       3791.50        46.87 o                         
   8   0   2        855.54        841.26        20.68 o                         
   9   0   2        225.81        232.09        12.69 o                         
  10   0   2         32.72         15.18        16.63 o                         
  11   0   2         92.06        104.11        27.98 o                         
   1   1   2         19.72         12.78         2.69 o                         
   2   1   2       5316.01       5038.17        41.15 o                         
   3   1   2       1354.72       1334.99        13.16 o                         
   4   1   2        456.91        467.24         7.67 o                         
   5   1   2       1922.47       1906.97        24.02 o                         
   6   1   2         49.42         72.44         5.05 o                         
   7   1   2        194.60        204.13         7.79 o                         
   8   1   2         27.33         16.48         6.39 o                         
   9   1   2         31.17         45.66         7.19 o                         
  10   1   2        271.02        251.72        10.04 o                         
  11   1   2         11.98          7.19         9.53 o                         
   0   2   2      18681.88      16992.30       181.68 o                         
   1   2   2       8030.28       7446.32        52.91 o                         
   2   2   2       1824.33       1863.22        17.31 o                         
   3   2   2       1888.24       2050.47        19.34 o                         
   4   2   2       3721.98       3592.32        30.93 o                         
   5   2   2        214.60        229.41         6.41 o                         
   6   2   2          0.11          2.51         5.07 o                         
   7   2   2        284.14        301.35         8.59 o                         
   8   2   2        168.67        163.66         8.39 o                         
   9   2   2          0.02         11.12         7.02 o                         
  10   2   2       1639.24       1574.03        21.13 o                         
  11   2   2        194.97        183.29        11.06 o                         
   1   3   2       4508.00       4524.54        34.61 o                         
   2   3   2          4.81         15.76         3.19 o                         
   3   3   2          5.56          1.45         4.68 o                         
   4   3   2        995.34       1065.61        13.43 o                         
   5   3   2         86.55         93.60         5.56 o                         
   6   3   2         11.36         11.18         4.33 o                         
   7   3   2        232.10        245.28         8.62 o                         
   8   3   2        716.25        704.19        14.19 o                         
   9   3   2        111.28        119.75         8.62 o                         
  10   3   2        191.10        201.93        10.03 o                         
  11   3   2         80.35         68.19         9.84 o                         
   0   4   2      11696.75      10966.67       110.66 o                         
   1   4   2        911.47        914.54        10.14 o                         
   2   4   2         42.11         51.34         4.30 o                         
   3   4   2      12671.20      12920.27        99.55 o                         
   4   4   2         37.64         54.28         3.69 o                         
   5   4   2        791.43        808.68        16.88 o                         
   6   4   2       1524.50       1575.98        17.11 o                         
   7   4   2       1314.82       1237.76        15.91 o                         
   8   4   2        710.55        684.86        15.29 o                         
   9   4   2        342.97        341.88        11.96 o                         
  10   4   2          0.61          5.93         8.40 o                         
  11   4   2         58.09         39.92         9.50 o                         
   1   5   2       4658.56       4666.17        36.85 o                         
   2   5   2       1371.11       1397.04        14.51 o                         
   3   5   2        159.47        156.06         5.73 o                         
   4   5   2        333.98        301.03         7.29 o                         
   5   5   2       1047.34       1009.15        12.38 o                         
   6   5   2         92.53        129.63         5.71 o                         
   7   5   2         66.41         81.07         5.98 o                         
   8   5   2        333.51        327.83        12.88 o                         
   9   5   2        692.15        602.58        19.63 o                         
  10   5   2        103.46        111.11         9.62 o                         
   0   6   2        248.98        242.78        10.08 o                         
   1   6   2        158.77        206.26         7.04 o                         
   2   6   2       2112.05       2186.39        21.69 o                         
   3   6   2        717.77        710.25        11.18 o                         
   4   6   2         27.74         16.54         5.10 o                         
   5   6   2          0.00          8.83         5.24 o                         
   6   6   2         34.18         36.00         6.58 o                         
   7   6   2        185.49        209.61         8.76 o                         
   8   6   2        820.32        796.97        13.54 o                         
   9   6   2        109.68        108.05         8.01 o                         
  10   6   2        159.54        165.32        13.97 o                         
   1   7   2        383.62        369.69         9.85 o                         
   2   7   2        460.21        480.15        10.08 o                         
   3   7   2          9.33         11.73         6.14 o                         
   4   7   2        375.75        340.54         9.63 o                         
   5   7   2       1102.97       1020.05        14.25 o                         
   6   7   2        851.71        837.28        13.28 o                         
   7   7   2        436.74        397.89        10.54 o                         
   8   7   2         10.54         22.57         6.88 o                         
   9   7   2         29.64         31.30         7.71 o                         
   0   8   2        349.70        422.31        16.56 o                         
   1   8   2          2.23         12.13         6.66 o                         
   2   8   2        730.23        758.67        13.48 o                         
   3   8   2         55.63         66.83         6.99 o                         
   4   8   2        276.91        298.45         9.75 o                         
   5   8   2          8.09         10.77         6.80 o                         
   6   8   2        839.86        835.07        14.38 o                         
   7   8   2        188.78        216.01         9.96 o                         
   8   8   2        415.40        416.09        12.66 o                         
   1   9   2        101.42        100.03         8.30 o                         
   2   9   2        714.24        739.64        15.42 o                         
   3   9   2         44.64         59.65         7.70 o                         
   4   9   2         16.88         39.04         7.72 o                         
   5   9   2        434.58        451.23        15.43 o                         
   6   9   2        617.39        640.27        14.39 o                         
   7   9   2         16.44         -6.56         8.85 o                         
   0  10   2         22.04         12.86        12.75 o                         
   1  10   2         20.54         14.44         8.99 o                         
   2  10   2        325.28        320.40        11.48 o                         
   3  10   2         80.74         88.44         9.31 o                         
   4  10   2         41.27         56.35         8.76 o                         
   5  10   2         23.50         22.06        11.95 o                         
   6  10   2          2.56          9.63         9.31 o                         
   1  11   2        517.80        535.68        19.13 o                         
   2  11   2        111.19        124.42        12.59 o                         
   3  11   2         13.60          1.21        12.13 o                         
   4  11   2        228.28        225.38        12.95 o                         
   0  12   2          6.21         65.12        18.36 o                         
   1  12   2         22.65         19.50        12.49 o                         
   1   1   3       5620.20       5316.89        37.98 o                         
   2   1   3       8457.48       8324.08        67.05 o                         
   3   1   3        228.78        246.40         5.21 o                         
   4   1   3       2815.51       2872.07        23.40 o                         
   5   1   3          6.95         16.91         4.46 o                         
   6   1   3        111.74        107.72         5.41 o                         
   7   1   3         42.97         58.30         6.00 o                         
   8   1   3       1214.94       1241.54        16.61 o                         
   9   1   3          6.79         12.30         7.21 o                         
  10   1   3          0.14          6.84         7.73 o                         
  11   1   3          0.02         -9.61         9.61 o                         
   0   2   3      16086.94      14494.39       143.79 o                         
   1   2   3          0.13         -3.04         3.04 o                         
   2   2   3        675.33        623.31         8.91 o                         
   3   2   3       1807.49       1773.38        19.08 o                         
   4   2   3          7.15          5.89         2.99 o                         
   5   2   3          5.31          7.33         3.82 o                         
   6   2   3         49.45         52.76         4.75 o                         
   7   2   3         13.92         18.80         6.13 o                         
   8   2   3        191.58        206.12         8.93 o                         
   9   2   3         56.88         41.66         8.62 o                         
  10   2   3        141.87        163.67         9.53 o                         
  11   2   3          0.02         -6.36         9.36 o                         
   1   3   3         13.66         16.20         3.55 o                         
   2   3   3       2389.17       2433.75        20.82 o                         
   3   3   3       1178.36       1259.59        14.76 o                         
   4   3   3          2.17         36.56         5.33 o                         
   5   3   3         35.42         49.16         3.72 o                         
   6   3   3       1416.22       1268.88        16.59 o                         
   7   3   3          7.74         21.24         5.92 o                         
   8   3   3       2194.70       2199.27        26.30 o                         
   9   3   3         47.06         59.43         7.49 o                         
  10   3   3          2.04          2.23        10.09 o                         
  11   3   3        139.63        126.64        10.53 o                         
   0   4   3        389.33        448.37        10.90 o                         
   1   4   3          2.13          5.15         3.44 o                         
   2   4   3       3583.72       3852.13        31.83 o                         
   3   4   3        126.77        131.46         4.82 o                         
   4   4   3       2000.71       2020.85        21.62 o                         
   5   4   3        103.32        122.26         6.90 o                         
   6   4   3        222.27        198.64         6.27 o                         
   7   4   3        175.80        159.51         6.94 o                         
   8   4   3          3.99         13.64         7.23 o                         
   9   4   3        114.63        118.35         8.45 o                         
  10   4   3       1246.75       1182.32        19.72 o                         
  11   4   3          3.40          3.91         9.51 o                         
   1   5   3          3.61          5.62         4.37 o                         
   2   5   3       1948.99       1901.04        18.25 o                         
   3   5   3       1494.07       1545.43        15.79 o                         
   4   5   3        593.53        620.22         9.26 o                         
   5   5   3         80.69         75.07         4.45 o                         
   6   5   3        475.89        496.35         9.02 o                         
   7   5   3          0.33          5.02         5.03 o                         
   8   5   3          7.75         22.64         5.89 o                         
   9   5   3        162.42        163.67         8.64 o                         
  10   5   3        217.49        213.14        11.30 o                         
   0   6   3       2170.48       2463.82        35.29 o                         
   1   6   3        157.37        153.83         6.32 o                         
   2   6   3        194.21        155.29         6.26 o                         
   3   6   3        430.37        413.27         9.11 o                         
   4   6   3          0.39          1.78         4.94 o                         
   5   6   3        668.97        642.36        10.80 o                         
   6   6   3         79.63         80.57         5.80 o                         
   7   6   3         73.18         98.01         6.27 o                         
   8   6   3        217.61        216.99         9.68 o                         
   9   6   3        444.10        431.29        13.47 o                         
  10   6   3         14.97         18.33         8.51 o                         
   1   7   3        155.95        188.80         6.87 o                         
   2   7   3       2155.54       2147.04        22.43 o                         
   3   7   3          2.29          1.07         5.80 o                         
   4   7   3        339.24        354.02         9.76 o                         
   5   7   3        335.06        330.73        11.01 o                         
   6   7   3        146.68        179.80         8.80 o                         
   7   7   3        215.55        200.13         8.46 o                         
   8   7   3       1448.68       1433.50        19.01 o                         
   9   7   3          0.04          0.66         9.30 o                         
   0   8   3       3392.86       3500.78        45.39 o                         
   1   8   3          2.07          2.84         6.36 o                         
   2   8   3        201.75        182.98         8.44 o                         
   3   8   3         48.11         47.96         8.04 o                         
   4   8   3        752.82        756.69        13.43 o                         
   5   8   3         91.72         87.02         7.45 o                         
   6   8   3        266.23        302.87        13.23 o                         
   7   8   3          1.95          4.27         7.09 o                         
   8   8   3          1.15         17.86         9.16 o                         
   1   9   3        203.14        221.17        10.03 o                         
   2   9   3         35.62         52.13         7.80 o                         
   3   9   3         90.02         85.83         8.04 o                         
   4   9   3         17.24         15.49         7.45 o                         
   5   9   3        132.47        133.92         9.02 o                         
   6   9   3         42.76         53.01        11.04 o                         
   7   9   3        132.22        123.17         9.80 o                         
   0  10   3        420.84        406.93        19.65 o                         
   1  10   3         19.94         15.90         8.50 o                         
   2  10   3         38.29         39.42         8.39 o                         
   3  10   3        524.76        564.48        13.90 o                         
   4  10   3        949.69        938.05        20.38 o                         
   5  10   3         37.53         25.11         8.75 o                         
   6  10   3        302.08        264.63        11.05 o                         
   1  11   3          1.62          5.20        10.96 o                         
   2  11   3         16.09          5.02        11.20 o                         
   3  11   3         53.92         37.15        11.09 o                         
   4  11   3        165.17        156.16        12.37 o                         
   0  12   3       1101.05       1078.90        39.39 o                         
   1  12   3         21.30         37.04        12.37 o                         
   0   0   4        693.68        735.94        13.11 o                         
   1   0   4       6116.86       5995.60        60.59 o                         
   2   0   4       6332.44       6424.77        60.91 o                         
   3   0   4       5253.91       4997.91        61.34 o                         
   4   0   4       1794.64       1724.53        24.95 o                         
   5   0   4         83.44        101.42         8.27 o                         
   6   0   4        139.07        151.31         9.05 o                         
   7   0   4        756.53        798.61        16.82 o                         
   8   0   4        264.03        236.30        12.47 o                         
   9   0   4        204.87        194.51        13.64 o                         
  10   0   4       1310.54       1287.21        26.39 o                         
  11   0   4         31.57         41.77        14.72 o                         
   1   1   4        974.58        903.57         7.78 o                         
   2   1   4       1194.18       1259.38        11.80 o                         
   3   1   4        103.26        118.90         4.76 o                         
   4   1   4        166.62        116.52         4.43 o                         
   5   1   4          5.61          9.59         4.40 o                         
   6   1   4         19.10         49.69         5.08 o                         
   7   1   4         14.92         12.42         5.37 o                         
   8   1   4        524.97        502.51        11.61 o                         
   9   1   4         19.34         11.16         7.88 o                         
  10   1   4        345.41        351.67        12.04 o                         
  11   1   4        118.36        104.26        11.17 o                         
   0   2   4       4578.51       4641.89        42.01 o                         
   1   2   4       1667.73       1647.89        14.01 o                         
   2   2   4       4201.44       4410.22        36.93 o                         
   3   2   4       7672.14       7303.44        62.81 o                         
   4   2   4       1155.99       1237.18        12.96 o                         
   5   2   4         93.30         88.49         4.65 o                         
   6   2   4        682.05        761.28        11.03 o                         
   7   2   4        635.87        599.36        11.37 o                         
   8   2   4       1007.79       1007.81        15.68 o                         
   9   2   4        106.91        101.85         8.16 o                         
  10   2   4        413.40        409.41        13.84 o                         
  11   2   4          1.41          3.18        14.17 o                         
   1   3   4        856.57        886.00         9.97 o                         
   2   3   4        831.30        821.81         9.02 o                         
   3   3   4        203.46        218.74         7.72 o                         
   4   3   4        341.75        293.89         8.91 o                         
   5   3   4        169.60        174.97         7.92 o                         
   6   3   4          9.47         11.24         5.36 o                         
   7   3   4          4.72          1.62         5.27 o                         
   8   3   4         22.54         23.92         8.55 o                         
   9   3   4          0.52          4.72         7.07 o                         
  10   3   4         80.47         88.07        10.87 o                         
  11   3   4          0.24         13.09         9.69 o                         
   0   4   4         63.35         98.66         5.84 o                         
   1   4   4       3303.40       3509.97        28.33 o                         
   2   4   4        136.64        142.78         5.50 o                         
   3   4   4       2590.00       2520.58        22.26 o                         
   4   4   4        564.07        497.82        14.64 o                         
   5   4   4         93.38         91.00         7.05 o                         
   6   4   4         32.11         27.18         4.69 o                         
   7   4   4       1824.41       1824.70        20.76 o                         
   8   4   4        538.03        541.31        11.36 o                         
   9   4   4         65.05         74.10         7.63 o                         
  10   4   4        240.75        229.17        11.76 o                         
  11   4   4         29.50         22.82        10.46 o                         
   1   5   4        984.33        996.61        11.98 o                         
   2   5   4        117.62        100.43         5.60 o                         
   3   5   4         62.25         74.59         5.42 o                         
   4   5   4         45.73         48.89         5.02 o                         
   5   5   4       2069.04       2130.74        21.96 o                         
   6   5   4        119.67        104.85         5.80 o                         
   7   5   4         16.35         19.72         5.55 o                         
   8   5   4         78.11         80.86         6.40 o                         
   9   5   4         54.78         53.20         7.29 o                         
  10   5   4        235.78        215.96        10.57 o                         
   0   6   4       2975.91       3122.10        47.80 o                         
   1   6   4        363.95        396.81         8.26 o                         
   2   6   4        697.64        697.52        10.67 o                         
   3   6   4        785.51        752.66        11.32 o                         
   4   6   4        359.95        336.73         8.55 o                         
   5   6   4        260.97        275.52         7.88 o                         
   6   6   4        109.80        125.49         6.36 o                         
   7   6   4        207.08        226.32         7.58 o                         
   8   6   4        756.56        753.75        12.95 o                         
   9   6   4         96.95        107.49         7.68 o                         
  10   6   4          7.51         21.89         9.70 o                         
   1   7   4        400.01        381.57         9.28 o                         
   2   7   4        158.52        189.44         7.78 o                         
   3   7   4         14.85         22.59         6.03 o                         
   4   7   4         55.19         59.48         6.36 o                         
   5   7   4       1414.25       1386.09        16.85 o                         
   6   7   4        219.42        236.64         8.43 o                         
   7   7   4          2.74          1.85         5.76 o                         
   8   7   4          0.03         11.57         6.11 o                         
   9   7   4        105.30         76.74         7.99 o                         
   0   8   4         23.14         48.67         9.72 o                         
   1   8   4        554.60        606.02        13.26 o                         
   2   8   4        280.83        268.41        10.14 o                         
   3   8   4         81.82         96.71         7.33 o                         
   4   8   4          0.11         -3.20         6.60 o                         
   5   8   4        112.10        114.98         7.67 o                         
   6   8   4          2.89          1.21         6.70 o                         
   7   8   4         50.32         86.10         9.02 o                         
   8   8   4        451.41        412.37        11.78 o                         
   1   9   4        188.23        182.09         9.73 o                         
   2   9   4         26.21         48.69         7.43 o                         
   3   9   4         72.54         73.90         7.71 o                         
   4   9   4        262.66        254.76         9.91 o                         
   5   9   4        662.61        677.27        16.92 o                         
   6   9   4         70.45         88.32         8.42 o                         
   7   9   4        247.50        209.77         9.60 o                         
   0  10   4         23.69         31.88        13.07 o                         
   1  10   4        257.71        255.73        11.18 o                         
   2  10   4        285.96        288.28        11.66 o                         
   3  10   4        305.77        317.75        12.14 o                         
   4  10   4        180.55        194.89         9.96 o                         
   5  10   4         19.67         28.41         9.01 o                         
   6  10   4        208.59        222.07        11.15 o                         
   1  11   4        372.32        371.33        15.49 o                         
   2  11   4        251.73        234.94        13.77 o                         
   3  11   4          2.37         13.16        11.00 o                         
   4  11   4         50.89         20.85        10.99 o                         
   0  12   4        326.18        359.10        33.59 o                         
   1   1   5       4955.14       4842.71        32.91 o                         
   2   1   5       9499.32       8904.61        71.60 o                         
   3   1   5         11.30         11.29         3.76 o                         
   4   1   5        649.02        617.18         8.10 o                         
   5   1   5       1379.52       1332.31        15.24 o                         
   6   1   5         42.72         50.33         5.57 o                         
   7   1   5         94.06         89.13         6.52 o                         
   8   1   5        614.78        639.15        13.09 o                         
   9   1   5         49.70         58.95         7.75 o                         
  10   1   5        104.09        111.35        10.35 o                         
  11   1   5         34.91         27.14        10.33 o                         
   0   2   5       1995.90       2017.27        22.75 o                         
   1   2   5        152.93        166.98         4.63 o                         
   2   2   5        973.52       1010.92        11.04 o                         
   3   2   5        156.09        144.64         5.15 o                         
   4   2   5        463.57        502.78         7.77 o                         
   5   2   5        424.60        433.15         8.72 o                         
   6   2   5        758.70        825.77        11.32 o                         
   7   2   5        130.15        132.95         6.94 o                         
   8   2   5        121.26        123.50         7.38 o                         
   9   2   5        440.69        460.35        13.99 o                         
  10   2   5         33.04         41.69         8.76 o                         
  11   2   5          1.92          8.76        10.97 o                         
   1   3   5       1128.92       1154.98        12.00 o                         
   2   3   5        211.98        194.32         5.34 o                         
   3   3   5       1117.70       1108.63        13.80 o                         
   4   3   5        174.44        137.43         7.22 o                         
   5   3   5       2826.99       2696.92        30.48 o                         
   6   3   5        649.17        710.84        11.96 o                         
   7   3   5         27.46         26.34         5.25 o                         
   8   3   5        269.00        245.72        10.79 o                         
   9   3   5        250.32        259.23         9.98 o                         
  10   3   5         26.41         33.33         8.94 o                         
  11   3   5        676.01        680.26        18.25 o                         
   0   4   5        328.58        345.29         9.44 o                         
   1   4   5         14.03         21.63         4.29 o                         
   2   4   5        806.49        830.59         9.83 o                         
   3   4   5        841.57        868.05        10.76 o                         
   4   4   5          8.65         18.37         5.70 o                         
   5   4   5         79.32         92.14         7.40 o                         
   6   4   5          0.01          1.46         6.80 o                         
   7   4   5        592.52        571.47        12.16 o                         
   8   4   5        572.54        574.98        11.61 o                         
   9   4   5        174.39        171.70         9.42 o                         
  10   4   5        176.34        173.52        10.23 o                         
  11   4   5         12.91         11.19        10.15 o                         
   1   5   5       1696.48       1741.48        17.97 o                         
   2   5   5       2476.91       2495.09        23.63 o                         
   3   5   5        102.38        104.68         5.15 o                         
   4   5   5       2447.62       2461.26        22.79 o                         
   5   5   5        484.45        462.65        12.47 o                         
   6   5   5          7.98          1.00         7.16 o                         
   7   5   5         30.49         30.31         4.07 o                         
   8   5   5          6.93          8.61         5.18 o                         
   9   5   5          1.97         -2.22         6.51 o                         
  10   5   5          0.59          7.68         7.96 o                         
   0   6   5       4799.51       4394.65       121.11 o                         
   1   6   5        546.75        577.87         9.49 o                         
   2   6   5        625.46        644.60        10.90 o                         
   3   6   5        621.74        661.41        11.66 o                         
   4   6   5         48.20         39.14         6.06 o                         
   5   6   5        271.92        262.02         7.73 o                         
   6   6   5        320.65        303.85         9.37 o                         
   7   6   5        370.72        377.74         8.43 o                         
   8   6   5          2.43          8.57         6.29 o                         
   9   6   5         94.82         81.60         6.76 o                         
  10   6   5         12.29         31.75         9.89 o                         
   1   7   5          1.47         -5.26         5.26 o                         
   2   7   5          0.49          6.00         5.68 o                         
   3   7   5        651.71        673.79        13.31 o                         
   4   7   5         46.11         25.99         6.14 o                         
   5   7   5        149.86        174.70         7.91 o                         
   6   7   5        562.48        519.14        10.96 o                         
   7   7   5         19.57         11.67         5.65 o                         
   8   7   5        108.02        103.20         6.58 o                         
   9   7   5         46.47         36.49         7.41 o                         
   0   8   5        355.14        347.18        18.66 o                         
   1   8   5          0.14          1.56         6.71 o                         
   2   8   5        612.03        625.66        12.79 o                         
   3   8   5        428.02        417.14        11.30 o                         
   4   8   5         69.32         81.69         8.24 o                         
   5   8   5        158.76        164.60         8.12 o                         
   6   8   5        359.09        339.94        11.76 o                         
   7   8   5        591.22        576.37        12.48 o                         
   8   8   5          4.45         11.69         6.73 o                         
   1   9   5        223.09        235.26        10.57 o                         
   2   9   5        358.56        363.92        11.37 o                         
   3   9   5         83.59         64.98         7.76 o                         
   4   9   5        464.92        461.24        12.51 o                         
   5   9   5         37.99         35.88         7.96 o                         
   6   9   5        140.41        130.50         8.86 o                         
   7   9   5         45.74         40.16         9.00 o                         
   0  10   5       1972.58       2077.89        37.20 o                         
   1  10   5        101.38        137.28        10.10 o                         
   2  10   5          0.49         16.05         8.68 o                         
   3  10   5          2.30          8.81         8.64 o                         
   4  10   5        251.76        256.35        11.65 o                         
   5  10   5         41.03         40.20         9.38 o                         
   6  10   5        400.33        419.22        14.93 o                         
   1  11   5        694.06        712.86        20.94 o                         
   2  11   5          0.76         22.93        11.44 o                         
   3  11   5          1.54          6.65        10.89 o                         
   4  11   5         19.52          2.27        10.90 o                         
   0   0   6       2077.43       1973.17        29.43 o                         
   1   0   6        525.32        549.37        10.60 o                         
   2   0   6        679.62        675.05        11.02 o                         
   3   0   6       4590.34       4674.91        49.83 o                         
   4   0   6       4768.07       4994.48        62.63 o                         
   5   0   6         28.33         36.61         7.35 o                         
   6   0   6        288.11        260.62        11.78 o                         
   7   0   6       1337.97       1400.48        23.26 o                         
   8   0   6       2195.13       2343.19        33.89 o                         
   9   0   6        108.09        108.73        13.02 o                         
  10   0   6       1951.54       1842.83        31.67 o                         
  11   0   6         50.69         24.50        15.60 o                         
   1   1   6       1391.73       1280.25        10.65 o                         
   2   1   6        232.03        216.95         6.07 o                         
   3   1   6          5.24          7.61         3.58 o                         
   4   1   6        101.87        127.63         4.99 o                         
   5   1   6        256.39        248.51         7.01 o                         
   6   1   6        101.42         77.83         5.94 o                         
   7   1   6        455.73        445.96        10.34 o                         
   8   1   6         55.67         53.98         7.24 o                         
   9   1   6         44.30         48.22         7.76 o                         
  10   1   6        385.04        400.15        13.96 o                         
  11   1   6          0.01         13.42        10.01 o                         
   0   2   6      30350.61      27516.22       322.24 o                         
   1   2   6        377.81        365.35         5.97 o                         
   2   2   6        755.39        765.38         9.68 o                         
   3   2   6       1502.29       1491.58        13.94 o                         
   4   2   6        718.07        708.36         8.96 o                         
   5   2   6        559.05        509.34        13.60 o                         
   6   2   6       1854.79       1841.77        18.68 o                         
   7   2   6        429.15        397.62        10.47 o                         
   8   2   6        755.09        715.36        13.57 o                         
   9   2   6        417.68        431.46        12.66 o                         
  10   2   6        974.00        996.16        18.54 o                         
  11   2   6        173.11        179.57        13.53 o                         
   1   3   6         26.16         14.72         3.47 o                         
   2   3   6       2560.18       2783.21        23.86 o                         
   3   3   6          0.21          4.30         3.31 o                         
   4   3   6        237.98        222.89         8.15 o                         
   5   3   6        195.14        154.50         8.38 o                         
   6   3   6        965.65        976.28        12.61 o                         
   7   3   6          3.21          3.41         5.25 o                         
   8   3   6        502.59        471.84        14.08 o                         
   9   3   6         44.99         51.22         9.01 o                         
  10   3   6          3.66          6.04         9.65 o                         
  11   3   6        272.71        285.21        13.47 o                         
   0   4   6        308.56        330.66         9.37 o                         
   1   4   6        324.64        322.65         7.31 o                         
   2   4   6       2055.97       2049.63        18.19 o                         
   3   4   6        107.17        100.22         4.77 o                         
   4   4   6        630.32        602.21        12.63 o                         
   5   4   6        664.72        618.69        12.69 o                         
   6   4   6        194.48        205.19         9.13 o                         
   7   4   6        476.24        499.02        10.06 o                         
   8   4   6        369.06        355.91        10.69 o                         
   9   4   6         81.54         94.28         7.71 o                         
  10   4   6        536.30        581.05        16.91 o                         
   1   5   6         83.80        133.36         5.78 o                         
   2   5   6          8.23          6.95         4.49 o                         
   3   5   6         45.41         47.40         4.77 o                         
   4   5   6          0.45         -3.24         4.09 o                         
   5   5   6        224.67        216.07         9.58 o                         
   6   5   6         28.02         38.27         8.05 o                         
   7   5   6         18.95         17.67         8.20 o                         
   8   5   6          0.83         -4.93         4.93 o                         
   9   5   6         17.84         25.68         6.57 o                         
  10   5   6          2.26          7.56        11.14 o                         
   0   6   6       3288.63       3201.84        70.21 o                         
   1   6   6          4.38          7.97         4.86 o                         
   2   6   6         14.75         11.07         4.98 o                         
   3   6   6        668.22        646.88        10.89 o                         
   4   6   6        813.28        801.93        11.91 o                         
   5   6   6        402.37        390.70        10.22 o                         
   6   6   6       1785.25       1779.26        19.85 o                         
   7   6   6         76.38         83.65         9.59 o                         
   8   6   6        182.92        206.88        13.82 o                         
   9   6   6        169.53        167.86         7.65 o                         
  10   6   6          4.54          0.67         7.24 o                         
   1   7   6        305.10        310.37         8.74 o                         
   2   7   6       2125.79       2059.87        22.07 o                         
   3   7   6        160.75        179.15         7.61 o                         
   4   7   6         35.69         39.90         6.32 o                         
   5   7   6        143.75        141.60         7.31 o                         
   6   7   6         76.39         81.98         6.26 o                         
   7   7   6         35.27         31.80         7.67 o                         
   8   7   6        292.32        305.93        13.61 o                         
   9   7   6         16.48         10.23        12.12 o                         
   0   8   6         38.79         42.36        14.29 o                         
   1   8   6         23.28          4.18         6.98 o                         
   2   8   6        914.37        931.36        16.64 o                         
   3   8   6         31.03         25.35         6.88 o                         
   4   8   6        448.97        475.37        11.91 o                         
   5   8   6         57.33         57.21         7.27 o                         
   6   8   6        130.00        120.15         9.44 o                         
   7   8   6        258.03        267.12         9.65 o                         
   8   8   6         33.98         48.45         6.32 o                         
   1   9   6        467.29        451.93        17.63 o                         
   2   9   6       1143.96       1177.06        16.77 o                         
   3   9   6         35.17         28.94         7.57 o                         
   4   9   6         55.17         51.40         8.02 o                         
   5   9   6        131.56        137.64         9.40 o                         
   6   9   6         14.78         19.41         7.92 o                         
   7   9   6         20.23         17.78        11.75 o                         
   0  10   6        190.71        191.38        14.97 o                         
   1  10   6        199.09        198.66        11.28 o                         
   2  10   6         35.21         25.51         8.95 o                         
   3  10   6         16.17         23.23         9.46 o                         
   4  10   6         17.31          9.83         9.28 o                         
   5  10   6          8.49          2.59        11.51 o                         
   6  10   6        179.79        175.40        11.57 o                         
   1  11   6         99.54         88.73        11.96 o                         
   2  11   6       1597.21       1585.69        29.69 o                         
   3  11   6         25.80         51.96        14.65 o                         
   4  11   6         86.11        100.10        12.02 o                         
   1   1   7       3695.80       3588.88        27.99 o                         
   2   1   7          6.10         -0.59         4.16 o                         
   3   1   7        153.24        219.01         6.38 o                         
   4   1   7        618.93        659.34         9.44 o                         
   5   1   7       1770.43       1697.51        16.25 o                         
   6   1   7          0.99          2.36         5.52 o                         
   7   1   7         68.47         57.64         6.66 o                         
   8   1   7        705.22        692.22        13.08 o                         
   9   1   7       1614.47       1592.02        20.58 o                         
  10   1   7          0.53         -8.08         8.08 o                         
  11   1   7          4.43         -0.83        11.60 o                         
   0   2   7       2669.14       2674.45        35.80 o                         
   1   2   7         89.61        125.90         3.75 o                         
   2   2   7        203.40        189.90         5.32 o                         
   3   2   7        386.39        400.43         7.46 o                         
   4   2   7        291.45        311.69         6.77 o                         
   5   2   7         21.62         28.51         4.32 o                         
   6   2   7          1.95          0.07         4.85 o                         
   7   2   7          4.09          7.25         5.89 o                         
   8   2   7        119.61        123.56         8.07 o                         
   9   2   7        315.51        294.42        10.65 o                         
  10   2   7        109.86        128.52        10.72 o                         
  11   2   7        172.79        180.61        12.18 o                         
   1   3   7        169.01        219.07         6.43 o                         
   2   3   7        156.74        146.86         5.80 o                         
   3   3   7        767.67        866.28        10.45 o                         
   4   3   7        236.82        305.26         7.01 o                         
   5   3   7       3363.78       3384.95        32.09 o                         
   6   3   7        591.27        555.58         9.67 o                         
   7   3   7        749.85        718.69        12.08 o                         
   8   3   7          0.20          4.63         7.45 o                         
   9   3   7        758.28        717.82        14.82 o                         
  10   3   7        148.08        138.32        11.13 o                         
  11   3   7         46.11         42.82        10.88 o                         
   0   4   7         60.96         82.46         5.97 o                         
   1   4   7       1666.17       1812.09        17.29 o                         
   2   4   7       1219.19       1210.74        13.15 o                         
   3   4   7         55.97         43.85         4.45 o                         
   4   4   7         20.36         18.67         3.90 o                         
   5   4   7        940.80        920.65        15.24 o                         
   6   4   7          5.32          1.64         4.60 o                         
   7   4   7        585.05        541.36        11.83 o                         
   8   4   7         18.25         14.70         5.95 o                         
   9   4   7        190.37        176.97        10.32 o                         
  10   4   7          0.48         -4.36         8.32 o                         
   1   5   7       9199.67       9053.31       135.46 o                         
   2   5   7        300.92        288.26         7.14 o                         
   3   5   7        330.21        298.82         8.22 o                         
   4   5   7          0.28          0.81         5.57 o                         
   5   5   7       2478.87       2442.71        24.24 o                         
   6   5   7         45.69         52.22         8.30 o                         
   7   5   7        835.03        808.36        17.86 o                         
   8   5   7         35.20         16.57         6.28 o                         
   9   5   7        341.29        345.16        11.03 o                         
  10   5   7          0.26          9.89         8.06 o                         
   0   6   7        268.66        302.39        11.66 o                         
   1   6   7        658.51        623.13        10.29 o                         
   2   6   7        306.39        291.01         8.82 o                         
   3   6   7       5826.31       5720.61        47.51 o                         
   4   6   7          4.28         -2.85         5.20 o                         
   5   6   7        376.15        381.30         9.53 o                         
   6   6   7          7.49         14.24         6.84 o                         
   7   6   7        821.27        795.32        17.73 o                         
   8   6   7         20.39         23.76         9.70 o                         
   9   6   7         50.55         28.07        15.84 o                         
   1   7   7         25.20         40.27         6.42 o                         
   2   7   7          5.93         10.35         6.82 o                         
   3   7   7         44.96         49.59         6.97 o                         
   4   7   7        835.02        837.42        14.26 o                         
   5   7   7          0.86         20.83         7.03 o                         
   6   7   7          0.60          8.37         5.87 o                         
   7   7   7         27.95         27.41         6.48 o                         
   8   7   7          7.25          2.01        10.38 o                         
   9   7   7        344.67        308.55        16.79 o                         
   0   8   7        412.11        413.62        17.06 o                         
   1   8   7        207.02        232.70         8.73 o                         
   2   8   7        211.44        222.09         8.64 o                         
   3   8   7       1124.22       1096.45        19.07 o                         
   4   8   7          6.41         17.83         6.88 o                         
   5   8   7          5.83         12.85         6.89 o                         
   6   8   7          6.36          8.96         7.72 o                         
   7   8   7          4.90          4.76         8.32 o                         
   8   8   7        156.24        147.64        14.59 o                         
   1   9   7         28.62         16.44         8.70 o                         
   2   9   7        134.93        155.79         9.11 o                         
   3   9   7        253.00        247.00        10.27 o                         
   4   9   7         49.27         34.26         8.41 o                         
   5   9   7        925.56        958.54        19.59 o                         
   6   9   7         80.81         80.81         8.34 o                         
   7   9   7         70.94         68.47         8.94 o                         
   0  10   7        353.50        439.84        20.77 o                         
   1  10   7        125.13        131.88        10.70 o                         
   2  10   7          6.28         10.09         9.00 o                         
   3  10   7        811.36        827.27        17.45 o                         
   4  10   7          9.99         12.76         9.45 o                         
   5  10   7         88.19         97.31        10.15 o                         
   6  10   7         12.96          6.68        10.76 o                         
   1  11   7         25.15         35.01        11.23 o                         
   2  11   7        233.60        246.10        13.96 o                         
   3  11   7         78.71         66.54        12.06 o                         
   0   0   8        180.53        248.41        11.23 o                         
   1   0   8        588.44        607.39        12.82 o                         
   2   0   8       6274.20       6504.76        67.02 o                         
   3   0   8        188.46        198.18         9.84 o                         
   4   0   8       4818.63       5269.12        60.58 o                         
   5   0   8        573.03        619.47        16.89 o                         
   6   0   8         35.20         32.65        11.95 o                         
   7   0   8        225.14        270.56        14.72 o                         
   8   0   8       2167.09       2191.83        35.99 o                         
   9   0   8        382.57        391.73        18.15 o                         
  10   0   8         17.16         19.44        12.55 o                         
  11   0   8        303.11        254.93        20.03 o                         
   1   1   8        132.12        142.97         4.61 o                         
   2   1   8        203.09        179.61         5.91 o                         
   3   1   8       2783.88       2822.43        24.42 o                         
   4   1   8          5.11          9.09         4.15 o                         
   5   1   8       1156.02       1208.43        14.33 o                         
   6   1   8       1049.63       1056.15        13.30 o                         
   7   1   8         79.58         74.76         6.94 o                         
   8   1   8         86.94         80.96         7.47 o                         
   9   1   8        156.83        179.58         9.65 o                         
  10   1   8         70.52         92.41         9.70 o                         
  11   1   8        126.56        123.60        15.02 o                         
   0   2   8      23400.56      22628.82       266.46 o                         
   1   2   8       3198.93       3337.23        24.59 o                         
   2   2   8         54.09         55.22         4.28 o                         
   3   2   8         34.79         27.10         4.00 o                         
   4   2   8       3491.49       3631.84        30.84 o                         
   5   2   8         50.46         48.35         4.60 o                         
   6   2   8       1393.65       1330.25        16.05 o                         
   7   2   8       4773.15       4755.14        42.76 o                         
   8   2   8        652.72        628.73        15.74 o                         
   9   2   8          1.15         -1.52         7.44 o                         
  10   2   8        313.38        336.64        13.93 o                         
  11   2   8          5.35        -10.85        10.85 o                         
   1   3   8        114.98        136.10         4.91 o                         
   2   3   8       6996.35       6900.88        60.03 o                         
   3   3   8        221.96        239.57         6.47 o                         
   4   3   8        247.81        238.28         6.31 o                         
   5   3   8        797.34        773.76        11.22 o                         
   6   3   8         20.09         15.41         5.08 o                         
   7   3   8        293.23        295.41         8.95 o                         
   8   3   8        913.33        915.40        15.10 o                         
   9   3   8        303.12        325.10        11.58 o                         
  10   3   8          2.66         -2.48        10.19 o                         
  11   3   8          8.82          8.32        11.93 o                         
   0   4   8         21.31         37.49         5.22 o                         
   1   4   8         61.27         66.59         4.46 o                         
   2   4   8        316.51        367.36         9.05 o                         
   3   4   8        755.09        789.26        10.64 o                         
   4   4   8        763.24        752.04        11.06 o                         
   5   4   8        278.03        256.42         7.20 o                         
   6   4   8       1284.03       1309.32        16.26 o                         
   7   4   8        159.16        162.38         7.37 o                         
   8   4   8         96.11        108.80         7.08 o                         
   9   4   8        254.72        258.38        10.22 o                         
  10   4   8        396.40        410.36        17.24 o                         
   1   5   8        118.51        144.42         5.50 o                         
   2   5   8         97.80        107.17         5.42 o                         
   3   5   8         30.12         40.87         5.07 o                         
   4   5   8        289.64        251.18         7.83 o                         
   5   5   8       1016.39        953.14        13.12 o                         
   6   5   8        301.03        293.08        11.10 o                         
   7   5   8         68.26         75.49         8.82 o                         
   8   5   8         24.57         20.30         7.86 o                         
   9   5   8         33.40         33.62         7.82 o                         
  10   5   8         32.47         48.79         8.66 o                         
   0   6   8       5390.61       5194.23        61.40 o                         
   1   6   8        934.89        939.68        12.59 o                         
   2   6   8        744.04        760.96        11.44 o                         
   3   6   8        530.02        534.29        10.70 o                         
   4   6   8       1256.81       1264.83        15.96 o                         
   5   6   8        649.92        615.09        11.38 o                         
   6   6   8        736.70        733.28        11.86 o                         
   7   6   8        309.47        308.57        12.60 o                         
   8   6   8         34.75         13.78         9.28 o                         
   9   6   8        272.56        235.50        13.11 o                         
   1   7   8       2198.26       2211.23        24.46 o                         
   2   7   8       1592.19       1618.58        19.23 o                         
   3   7   8        408.34        422.73        10.59 o                         
   4   7   8          6.47         18.60         6.34 o                         
   5   7   8        842.74        824.37        15.32 o                         
   6   7   8        192.34        207.84        12.08 o                         
   7   7   8         18.23         14.68         8.08 o                         
   8   7   8        417.61        458.41        17.96 o                         
   9   7   8         29.01         -1.80        12.99 o                         
   0   8   8        275.12        287.52        15.04 o                         
   1   8   8        193.81        202.96         8.46 o                         
   2   8   8         18.11         19.26         7.17 o                         
   3   8   8        186.95        197.94         8.94 o                         
   4   8   8        340.66        342.62        10.72 o                         
   5   8   8        192.03        199.90        10.50 o                         
   6   8   8         33.32         47.75         7.47 o                         
   7   8   8        113.34        140.03         9.63 o                         
   8   8   8        122.63        111.46        14.81 o                         
   1   9   8        131.38        118.60         9.17 o                         
   2   9   8        308.17        336.34        12.14 o                         
   3   9   8          0.22         11.98         7.89 o                         
   4   9   8          1.62         -7.59         7.59 o                         
   5   9   8        278.64        286.67        10.76 o                         
   6   9   8        200.45        195.06        10.54 o                         
   7   9   8         47.25         45.84        13.10 o                         
   0  10   8       2406.94       2426.34        41.28 o                         
   1  10   8        121.88         97.26         9.63 o                         
   2  10   8         63.81         70.90         9.43 o                         
   3  10   8         50.40         44.64         9.63 o                         
   4  10   8          2.30         14.12         9.32 o                         
   5  10   8         59.82         79.22        10.26 o                         
   1  11   8         65.81         56.89        11.66 o                         
   2  11   8       1115.99       1078.54        23.32 o                         
   3  11   8          1.70         -4.07        11.43 o                         
   1   1   9       1479.90       1585.18        14.41 o                         
   2   1   9      10715.13      11164.22        86.28 o                         
   3   1   9          0.02         -2.10         4.27 o                         
   4   1   9       1217.80       1198.41        13.95 o                         
   5   1   9        775.59        668.72        19.56 o                         
   6   1   9        677.02        709.54        11.78 o                         
   7   1   9         26.26         30.53         6.83 o                         
   8   1   9        210.26        222.39         9.06 o                         
   9   1   9         63.74         65.05         8.83 o                         
  10   1   9        965.30        988.48        18.81 o                         
  11   1   9         35.38         18.67        11.02 o                         
   0   2   9       7677.87       8101.90        98.71 o                         
   1   2   9        353.77        378.47         5.68 o                         
   2   2   9        834.78        908.80        10.59 o                         
   3   2   9        194.07        183.11         6.43 o                         
   4   2   9        936.73        989.67        12.10 o                         
   5   2   9         32.04         38.37         4.73 o                         
   6   2   9       2015.40       2005.37        20.44 o                         
   7   2   9          8.01         29.34         6.37 o                         
   8   2   9        524.90        546.24        13.26 o                         
   9   2   9          1.93         11.13         7.81 o                         
  10   2   9         29.39         37.11        10.00 o                         
  11   2   9          0.87         17.60        11.65 o                         
   1   3   9          2.74         12.49         2.15 o                         
   2   3   9       1375.81       1515.97        15.15 o                         
   3   3   9        204.86        241.57         6.89 o                         
   4   3   9         37.00         60.69         4.65 o                         
   5   3   9        423.89        393.66         8.88 o                         
   6   3   9         66.84         73.02         5.98 o                         
   7   3   9          0.05          2.23         6.11 o                         
   8   3   9        350.66        356.15        11.30 o                         
   9   3   9        120.36        133.94         9.04 o                         
  10   3   9          7.98          8.82         9.54 o                         
   0   4   9       6388.94       6735.94        69.77 o                         
   1   4   9          1.47         -1.60         4.23 o                         
   2   4   9         30.20         32.59         4.55 o                         
   3   4   9          0.02          6.53         4.66 o                         
   4   4   9        597.11        584.00        10.50 o                         
   5   4   9        166.72        184.20         6.64 o                         
   6   4   9        188.32        185.77         7.87 o                         
   7   4   9         16.16         13.87         6.42 o                         
   8   4   9         40.10         31.64         7.73 o                         
   9   4   9         78.59         80.01         9.85 o                         
  10   4   9        114.00        131.94        12.67 o                         
   1   5   9       1464.18       1487.44        15.11 o                         
   2   5   9       2302.01       2178.77        21.66 o                         
   3   5   9          2.02         -4.96         4.96 o                         
   4   5   9        202.91        218.86         7.99 o                         
   5   5   9        556.23        536.97        11.47 o                         
   6   5   9       1152.10       1141.12        15.06 o                         
   7   5   9         65.76         65.30         6.93 o                         
   8   5   9        415.30        450.85        12.23 o                         
   9   5   9          5.57          7.77         7.95 o                         
  10   5   9        126.70        136.11        11.05 o                         
   0   6   9       3427.31       3512.11        44.13 o                         
   1   6   9        576.96        610.52        10.40 o                         
   2   6   9        984.64       1058.52        14.23 o                         
   3   6   9        327.38        332.11         9.37 o                         
   4   6   9        234.14        246.87         8.81 o                         
   5   6   9         88.46         94.30         6.52 o                         
   6   6   9        177.99        188.45         7.60 o                         
   7   6   9         74.59         76.88        10.18 o                         
   8   6   9        187.92        159.66        11.37 o                         
   9   6   9          2.68          8.71        13.15 o                         
   1   7   9          2.52          3.99         6.68 o                         
   2   7   9        435.12        431.87        11.49 o                         
   3   7   9         19.93         29.17         6.46 o                         
   4   7   9        108.07         94.65         7.08 o                         
   5   7   9         34.85         30.24         7.60 o                         
   6   7   9          0.69         -0.16         7.43 o                         
   7   7   9          0.10         -6.42         6.42 o                         
   8   7   9         26.15         28.78        11.56 o                         
   0   8   9         32.49         41.80        10.06 o                         
   1   8   9          1.58         -8.07         8.07 o                         
   2   8   9        565.64        578.99        14.58 o                         
   3   8   9         95.92         80.09         7.98 o                         
   4   8   9        284.76        286.45        10.70 o                         
   5   8   9         20.00         12.17         7.46 o                         
   6   8   9         27.71         42.85         7.67 o                         
   7   8   9          2.34         15.66        11.17 o                         
   8   8   9         24.51         20.27        16.34 o                         
   1   9   9        161.61        164.30         9.57 o                         
   2   9   9       2127.30       2059.45        33.99 o                         
   3   9   9         33.65         17.07         8.33 o                         
   4   9   9        429.42        429.38        12.31 o                         
   5   9   9        187.18        204.63        10.10 o                         
   6   9   9          1.38          3.71         8.57 o                         
   0  10   9       4965.62       5048.07        86.28 o                         
   1  10   9        264.02        269.65        12.13 o                         
   2  10   9        123.93        138.60        10.21 o                         
   3  10   9        159.21        161.26        10.79 o                         
   4  10   9        283.60        271.46        12.03 o                         
   5  10   9          0.03          8.54         9.42 o                         
   1  11   9          6.83         35.74        11.31 o                         
   2  11   9         31.83         79.49        12.00 o                         
   3  11   9          8.01         22.00        11.86 o                         
   0   0  10          1.51         -2.92         8.05 o                         
   1   0  10       1285.66       1459.58        20.45 o                         
   2   0  10        480.57        461.77        10.49 o                         
   3   0  10       1364.30       1225.71        18.92 o                         
   4   0  10        578.83        768.08        17.99 o                         
   5   0  10        421.05        460.45        20.79 o                         
   6   0  10         10.78         19.62         8.07 o                         
   7   0  10        134.08        132.29        12.80 o                         
   8   0  10         14.50         26.09        11.05 o                         
   9   0  10        427.55        431.99        24.56 o                         
  10   0  10        399.61        425.96        20.66 o                         
  11   0  10        391.87        352.45        23.83 o                         
   1   1  10        341.91        381.44         7.06 o                         
   2   1  10        163.76        202.41         6.40 o                         
   3   1  10       3014.84       3310.08        28.49 o                         
   4   1  10         60.30        101.97         5.80 o                         
   5   1  10       2056.36       2059.78        22.21 o                         
   6   1  10          6.80          5.30         6.16 o                         
   7   1  10        134.24        143.96         7.90 o                         
   8   1  10         66.07         54.03         8.44 o                         
   9   1  10        267.73        267.83        11.74 o                         
  10   1  10          9.49         15.42         9.42 o                         
  11   1  10        261.86        265.80        13.94 o                         
   0   2  10          9.49         -4.36         7.12 o                         
   1   2  10       3890.42       3769.88        27.77 o                         
   2   2  10       3090.22       3287.44        28.04 o                         
   3   2  10       1933.58       1723.29        18.72 o                         
   4   2  10        766.75        813.90        11.78 o                         
   5   2  10          1.05         -0.53         4.82 o                         
   6   2  10       1219.62       1242.04        15.03 o                         
   7   2  10       8557.07       8420.45        71.64 o                         
   8   2  10        771.88        791.43        14.39 o                         
   9   2  10        127.32        137.76         9.48 o                         
  10   2  10         22.97         18.39        10.21 o                         
   1   3  10         57.52         24.73         4.73 o                         
   2   3  10        877.97        917.52        13.14 o                         
   3   3  10        937.13        903.43        12.00 o                         
   4   3  10         21.36         31.44         5.11 o                         
   5   3  10       1393.82       1369.65        15.52 o                         
   6   3  10        783.81        800.29        12.27 o                         
   7   3  10        137.72        145.60         7.64 o                         
   8   3  10         91.38         94.31         7.97 o                         
   9   3  10        668.77        636.66        14.67 o                         
  10   3  10         31.39         16.25         9.78 o                         
   0   4  10        184.55        161.10         9.91 o                         
   1   4  10         47.17         61.76         3.03 o                         
   2   4  10       1138.12       1156.66        13.11 o                         
   3   4  10       2317.01       2224.57        22.03 o                         
   4   4  10         73.22         64.13         5.21 o                         
   5   4  10        128.03        140.73         6.31 o                         
   6   4  10        715.44        665.34        12.36 o                         
   7   4  10        212.38        231.68         8.37 o                         
   8   4  10        268.41        243.48         9.41 o                         
   9   4  10        262.33        289.35        11.15 o                         
  10   4  10         27.14         35.00         9.54 o                         
   1   5  10         57.02         75.70         5.54 o                         
   2   5  10        214.25        194.29         7.69 o                         
   3   5  10         16.39          4.81         5.51 o                         
   4   5  10        458.79        414.42         9.99 o                         
   5   5  10        849.29        866.60        13.07 o                         
   6   5  10        211.16        194.81         7.81 o                         
   7   5  10        112.02        115.01         9.57 o                         
   8   5  10          5.43         12.93         5.95 o                         
   9   5  10         11.00         15.16         7.13 o                         
   0   6  10        704.04        724.39        15.80 o                         
   1   6  10       1816.22       1888.77        18.73 o                         
   2   6  10        221.37        227.11         8.44 o                         
   3   6  10       2147.99       2148.70        23.28 o                         
   4   6  10        473.25        467.62        11.73 o                         
   5   6  10        752.83        722.60        13.71 o                         
   6   6  10        423.54        408.72        10.27 o                         
   7   6  10        582.47        546.72        15.00 o                         
   8   6  10        397.89        407.71        15.37 o                         
   9   6  10        118.87        112.49        13.06 o                         
   1   7  10       4413.88       4447.84        40.73 o                         
   2   7  10         79.51         87.79         6.96 o                         
   3   7  10        237.77        237.91         9.10 o                         
   4   7  10        886.04        841.70        18.00 o                         
   5   7  10       1325.69       1303.09        17.94 o                         
   6   7  10          2.41         -3.64         7.75 o                         
   7   7  10         18.80          9.87         7.35 o                         
   8   7  10         77.72         89.01        12.59 o                         
   0   8  10       1397.56       1441.71        27.80 o                         
   1   8  10        135.92        141.88         9.09 o                         
   2   8  10         19.99         26.64         7.98 o                         
   3   8  10         81.48         84.51         9.46 o                         
   4   8  10          4.56          7.81         7.74 o                         
   5   8  10        493.52        481.28        14.19 o                         
   6   8  10          0.25         -0.95        11.11 o                         
   7   8  10        308.44        332.04        11.24 o                         
   1   9  10         26.39         31.98         7.76 o                         
   2   9  10        150.65        155.31         9.59 o                         
   3   9  10         59.94         60.94         8.45 o                         
   4   9  10         14.77          5.03         7.98 o                         
   5   9  10        590.71        605.27        20.06 o                         
   6   9  10          0.25         -4.04         9.08 o                         
   0  10  10          2.71         58.41        14.49 o                         
   1  10  10        241.89        253.04        13.15 o                         
   2  10  10         33.91         30.11        10.23 o                         
   3  10  10        224.92        213.25        11.13 o                         
   4  10  10         13.59         13.31         9.40 o                         
   5  10  10         96.67        106.03        11.82 o                         
   1  11  10        364.78        406.68        20.72 o                         
   2  11  10          2.71         33.45        11.53 o                         
   1   1  11          4.35          3.94         3.90 o                         
   2   1  11       2826.25       2697.40        23.87 o                         
   3   1  11        630.19        632.63         9.72 o                         
   4   1  11        223.79        224.76         7.64 o                         
   5   1  11        197.26        168.28         7.08 o                         
   6   1  11        107.97         97.93         7.27 o                         
   7   1  11         57.85         58.26         7.07 o                         
   8   1  11       1896.44       1933.85        25.24 o                         
   9   1  11        844.12        878.39        17.13 o                         
  10   1  11          0.93         -6.10        10.97 o                         
   0   2  11          5.76          8.43         7.48 o                         
   1   2  11        203.02        250.80         5.10 o                         
   2   2  11         63.72         81.03         4.67 o                         
   3   2  11         43.13         23.56         4.30 o                         
   4   2  11        405.98        407.39         9.90 o                         
   5   2  11         91.14         84.69         6.24 o                         
   6   2  11        241.96        268.12         8.71 o                         
   7   2  11          2.70         16.23         8.44 o                         
   8   2  11         24.51         29.52         7.75 o                         
   9   2  11        128.24        138.06         9.67 o                         
  10   2  11         32.81          5.34        12.07 o                         
   1   3  11        342.58        368.06        12.72 o                         
   2   3  11        948.35        769.68        10.24 o                         
   3   3  11         50.39         56.98         4.95 o                         
   4   3  11        243.41        276.21         8.27 o                         
   5   3  11       1253.37       1198.58        15.28 o                         
   6   3  11         14.51         20.40         6.31 o                         
   7   3  11        364.10        382.49        11.35 o                         
   8   3  11        538.58        562.12        13.39 o                         
   9   3  11         65.71         65.08         9.13 o                         
  10   3  11        101.25         99.70        11.09 o                         
   0   4  11         75.33         79.89         9.37 o                         
   1   4  11        364.02        358.65        10.46 o                         
   2   4  11        300.31        288.33         7.09 o                         
   3   4  11         51.62         57.48         5.09 o                         
   4   4  11        257.85        283.65         8.12 o                         
   5   4  11        261.52        240.08         7.98 o                         
   6   4  11          5.35         -3.69         6.21 o                         
   7   4  11        184.50        190.05         8.12 o                         
   8   4  11         57.61         57.68         7.54 o                         
   9   4  11          6.50         15.29         8.19 o                         
  10   4  11        118.00        118.29        10.84 o                         
   1   5  11       2090.91       2094.24        20.70 o                         
   2   5  11       1087.89       1061.67        14.79 o                         
   3   5  11        249.92        252.84         8.79 o                         
   4   5  11       1021.85        992.92        14.25 o                         
   5   5  11        620.51        588.81        12.20 o                         
   6   5  11        111.34        118.15         8.88 o                         
   7   5  11        340.53        334.87        12.03 o                         
   8   5  11        495.51        484.33        14.73 o                         
   9   5  11        158.87        173.60        13.10 o                         
   0   6  11       1036.71        999.99        18.45 o                         
   1   6  11          3.85          6.03         5.79 o                         
   2   6  11         39.77         46.82         6.81 o                         
   3   6  11       2772.38       2709.30        27.34 o                         
   4   6  11        318.35        312.44         9.99 o                         
   5   6  11         65.40         57.87         7.18 o                         
   6   6  11        424.25        421.25        10.61 o                         
   7   6  11        108.60        106.98         9.76 o                         
   8   6  11         15.25         19.34         7.71 o                         
   9   6  11        154.84        130.18        14.12 o                         
   1   7  11         64.72         70.19         6.10 o                         
   2   7  11        117.78        140.17         7.20 o                         
   3   7  11         96.97         82.41         8.23 o                         
   4   7  11        566.22        533.90        12.69 o                         
   5   7  11        186.51        196.45         8.84 o                         
   6   7  11         84.70         92.62        10.01 o                         
   7   7  11         94.07         96.11         7.32 o                         
   8   7  11        191.52        206.37        14.42 o                         
   0   8  11        481.96        538.01        16.54 o                         
   1   8  11         75.44         85.19         7.72 o                         
   2   8  11        192.46        189.21         9.03 o                         
   3   8  11        136.67        147.73         8.84 o                         
   4   8  11        279.09        282.51        10.96 o                         
   5   8  11         14.38          9.43         7.85 o                         
   6   8  11         73.21         95.60        10.78 o                         
   7   8  11          1.16         -5.00         7.38 o                         
   1   9  11         72.59         66.41         7.85 o                         
   2   9  11        141.72        167.17        10.14 o                         
   3   9  11        115.93        106.42        10.09 o                         
   4   9  11        342.42        324.29        13.63 o                         
   5   9  11        140.79        153.21        10.68 o                         
   6   9  11        161.96        153.79        10.97 o                         
   0  10  11       1941.91       1995.01        48.95 o                         
   1  10  11         98.89         90.68        15.51 o                         
   2  10  11         35.84         27.99         9.10 o                         
   3  10  11        255.68        283.77        11.90 o                         
   4  10  11        257.33        250.09        13.26 o                         
   1  11  11          0.03         29.24        11.14 o                         
   0   0  12       3522.79       3496.51        59.41 o                         
   1   0  12        228.77        240.55         9.95 o                         
   2   0  12       1559.23       1640.22        21.54 o                         
   3   0  12       9360.06       9366.35       114.44 o                         
   4   0  12        422.03        441.24        21.70 o                         
   5   0  12          7.87          8.92         9.14 o                         
   6   0  12        959.38        984.56        21.37 o                         
   7   0  12        882.61        888.82        24.36 o                         
   8   0  12         10.10         22.32        12.48 o                         
   9   0  12        575.54        601.77        21.81 o                         
  10   0  12        315.34        317.56        17.99 o                         
   1   1  12       1177.74       1303.35        13.34 o                         
   2   1  12          0.36          5.71         4.52 o                         
   3   1  12        440.27        440.43         8.91 o                         
   4   1  12         13.12         13.07         6.70 o                         
   5   1  12         38.32         44.37         6.10 o                         
   6   1  12         73.56         95.94         8.16 o                         
   7   1  12        596.87        612.69        12.92 o                         
   8   1  12          8.45          5.52         8.47 o                         
   9   1  12        369.78        355.56        13.94 o                         
  10   1  12         12.71         20.38        10.34 o                         
   0   2  12       2231.67       2292.20        33.63 o                         
   1   2  12       1856.32       1917.26        17.41 o                         
   2   2  12       1088.34       1077.27        13.38 o                         
   3   2  12        154.55        176.08         6.72 o                         
   4   2  12       1426.66       1332.70        15.27 o                         
   5   2  12        484.36        507.44        10.84 o                         
   6   2  12         63.92         57.67         6.54 o                         
   7   2  12        684.27        673.62        13.45 o                         
   8   2  12        286.10        303.90        15.07 o                         
   9   2  12         15.24          3.69         8.59 o                         
  10   2  12       1658.56       1671.21        26.95 o                         
   1   3  12         32.58         43.73         5.50 o                         
   2   3  12        615.68        697.64         9.88 o                         
   3   3  12        171.02        190.76         6.83 o                         
   4   3  12        373.69        346.85         9.14 o                         
   5   3  12        205.85        203.38         8.12 o                         
   6   3  12         63.50         64.07         7.03 o                         
   7   3  12          0.61         13.17         7.58 o                         
   8   3  12        365.02        392.53        12.12 o                         
   9   3  12         61.63         67.28         9.47 o                         
  10   3  12        122.90        141.31        11.85 o                         
   0   4  12        730.90        681.75        17.60 o                         
   1   4  12          2.42         -2.26         6.47 o                         
   2   4  12         29.26         33.91         4.29 o                         
   3   4  12       1498.73       1496.95        19.44 o                         
   4   4  12          5.83         14.51         5.67 o                         
   5   4  12        513.36        510.32        11.24 o                         
   6   4  12          2.54          9.93         6.44 o                         
   7   4  12         54.55         46.21         7.09 o                         
   8   4  12        270.23        286.43        10.48 o                         
   9   4  12        492.80        505.11        15.15 o                         
   1   5  12        220.32        230.72         9.17 o                         
   2   5  12        100.36        128.52         6.20 o                         
   3   5  12          7.81          7.26         5.50 o                         
   4   5  12         19.40         34.14         5.94 o                         
   5   5  12          0.94         -6.21         6.21 o                         
   6   5  12         33.29         35.95         6.61 o                         
   7   5  12         25.38         20.53         7.50 o                         
   8   5  12          9.79         -0.65         9.34 o                         
   9   5  12        129.83        128.08        11.67 o                         
   0   6  12          5.26          5.82        10.38 o                         
   1   6  12        847.99        813.13        13.08 o                         
   2   6  12        464.61        463.12        12.01 o                         
   3   6  12        300.75        271.71         9.37 o                         
   4   6  12        963.99        972.19        14.76 o                         
   5   6  12         53.16         62.06         8.03 o                         
   6   6  12        306.21        316.57        15.45 o                         
   7   6  12        183.61        201.18         8.89 o                         
   8   6  12        232.52        231.43         9.72 o                         
   1   7  12        593.08        564.07        12.84 o                         
   2   7  12        356.60        338.54        10.83 o                         
   3   7  12        163.57        151.70        10.23 o                         
   4   7  12          0.23          7.96         7.75 o                         
   5   7  12        207.11        214.99         9.79 o                         
   6   7  12          3.08         -2.21         7.47 o                         
   7   7  12         13.30         15.56         8.97 o                         
   8   7  12        216.24        230.31         9.29 o                         
   0   8  12        540.82        515.97        19.41 o                         
   1   8  12         18.53         10.32         7.57 o                         
   2   8  12        134.44        139.84         8.13 o                         
   3   8  12         79.11         88.28         9.50 o                         
   4   8  12         81.14         74.57         8.78 o                         
   5   8  12        306.32        295.84        14.36 o                         
   6   8  12        418.42        364.77        12.25 o                         
   7   8  12         14.95         37.04         9.64 o                         
   1   9  12        137.28        132.48         9.32 o                         
   2   9  12       1335.11       1320.41        21.13 o                         
   3   9  12        373.90        376.23        21.50 o                         
   4   9  12         61.18         57.76        11.06 o                         
   5   9  12         83.74         91.33        15.49 o                         
   6   9  12          3.98          5.96         9.62 o                         
   0  10  12        144.40        159.82        22.68 o                         
   1  10  12        502.35        467.23        17.29 o                         
   2  10  12        118.18        125.60        12.67 o                         
   3  10  12        665.52        646.67        19.35 o                         
   4  10  12          0.01         -2.30        10.53 o                         
   1   1  13       3426.46       3369.36        27.98 o                         
   2   1  13         10.41         30.38         4.61 o                         
   3   1  13        132.18        130.24         6.21 o                         
   4   1  13        143.48        160.43         7.14 o                         
   5   1  13       1211.81       1185.93        15.76 o                         
   6   1  13        138.41        152.54         7.87 o                         
   7   1  13          0.51          5.84         7.55 o                         
   8   1  13          0.05         -1.32         7.96 o                         
   9   1  13          3.14          7.19         9.51 o                         
  10   1  13         79.42         72.95        11.38 o                         
   0   2  13          1.55          7.70         8.58 o                         
   1   2  13         15.64         19.38         3.52 o                         
   2   2  13          7.84         13.00         5.00 o                         
   3   2  13        479.10        531.08        10.25 o                         
   4   2  13        238.28        242.42         8.62 o                         
   5   2  13        343.80        363.67        10.01 o                         
   6   2  13        186.34        219.05         8.71 o                         
   7   2  13         90.66        105.17        10.79 o                         
   8   2  13         56.35         40.67         9.05 o                         
   9   2  13        184.71        209.68        12.12 o                         
  10   2  13          0.87         13.90        10.83 o                         
   1   3  13        532.04        510.06        11.75 o                         
   2   3  13        578.87        609.65         9.49 o                         
   3   3  13        981.81       1015.88        12.93 o                         
   4   3  13        439.63        405.29        10.00 o                         
   5   3  13       1837.20       1918.29        22.28 o                         
   6   3  13         84.38         85.02         7.35 o                         
   7   3  13         28.61         28.73         7.86 o                         
   8   3  13        262.10        279.19        11.90 o                         
   9   3  13        313.60        343.38        14.22 o                         
  10   3  13          0.46         24.41        11.07 o                         
   0   4  13         16.47         15.53         9.27 o                         
   1   4  13         44.27         53.45         7.36 o                         
   2   4  13         72.42         68.94         3.46 o                         
   3   4  13        134.30        149.08         6.72 o                         
   4   4  13        418.13        405.03        10.20 o                         
   5   4  13         49.66         40.86         6.22 o                         
   6   4  13         55.68         59.56         7.43 o                         
   7   4  13        918.85        964.90        17.20 o                         
   8   4  13         66.18         65.53         8.51 o                         
   9   4  13         12.68         25.08         9.34 o                         
   1   5  13       2001.35       2017.95        23.46 o                         
   2   5  13         35.76         41.08         4.43 o                         
   3   5  13         22.89         28.21         5.22 o                         
   4   5  13         14.61         21.03         6.03 o                         
   5   5  13        720.32        691.00        13.00 o                         
   6   5  13          2.11          0.24         6.93 o                         
   7   5  13          7.47          4.55         7.13 o                         
   8   5  13         29.06         16.95         8.65 o                         
   9   5  13          1.46         13.31         8.45 o                         
   0   6  13         28.09         21.79        10.36 o                         
   1   6  13        196.31        191.14         9.97 o                         
   2   6  13          1.11          8.74         5.31 o                         
   3   6  13       1789.12       1687.17        19.58 o                         
   4   6  13         25.04         22.03         6.75 o                         
   5   6  13        187.09        193.19         9.12 o                         
   6   6  13         25.65         30.23         7.17 o                         
   7   6  13        233.68        219.02         9.79 o                         
   8   6  13          2.84         -0.95         7.96 o                         
   1   7  13          0.21         -0.79         6.96 o                         
   2   7  13        379.50        346.29        11.14 o                         
   3   7  13        545.82        519.08        13.16 o                         
   4   7  13          3.84          7.66         7.10 o                         
   5   7  13        249.92        273.03        13.48 o                         
   6   7  13          6.53         16.46         8.76 o                         
   7   7  13        139.50        133.25         9.79 o                         
   0   8  13         24.26         24.47         9.48 o                         
   1   8  13        130.39        127.64         8.50 o                         
   2   8  13        804.08        811.99        17.83 o                         
   3   8  13        121.82        156.09        10.28 o                         
   4   8  13        181.40        196.30        10.18 o                         
   5   8  13        112.01         98.52         8.70 o                         
   6   8  13         10.18         -7.93         7.93 o                         
   1   9  13        268.42        267.75        12.88 o                         
   2   9  13          0.04         17.31         9.58 o                         
   3   9  13         18.39         48.06        10.55 o                         
   4   9  13        126.81         74.26        13.54 o                         
   5   9  13         13.43         28.68        13.68 o                         
   0  10  13        171.13        180.79        15.21 o                         
   1  10  13         50.02         60.75         9.56 o                         
   2  10  13          0.01         -9.14        14.04 o                         
   3  10  13        170.93        193.48        13.35 o                         
   0   0  14      11671.98      11165.84       174.44 o                         
   1   0  14       1051.35       1012.72        19.09 o                         
   2   0  14        167.70        182.08         8.83 o                         
   3   0  14        579.65        587.11        14.55 o                         
   4   0  14        697.71        713.83        16.44 o                         
   5   0  14         39.07         29.95        10.00 o                         
   6   0  14       2574.90       2547.17        39.70 o                         
   7   0  14        230.26        231.37        14.06 o                         
   8   0  14        671.51        653.10        24.44 o                         
   9   0  14        999.52       1006.59        27.30 o                         
  10   0  14        281.57        241.52        19.80 o                         
   1   1  14        278.83        293.90         7.53 o                         
   2   1  14        992.02       1026.22        13.39 o                         
   3   1  14         25.65         37.97         5.74 o                         
   4   1  14        104.31         80.85         6.60 o                         
   5   1  14         19.58         16.22         6.68 o                         
   6   1  14         43.03         36.31         7.11 o                         
   7   1  14        447.39        445.88        14.60 o                         
   8   1  14        156.02        174.90        10.42 o                         
   9   1  14         52.94         58.01        10.35 o                         
  10   1  14          1.87         -0.74        10.85 o                         
   0   2  14        192.59        198.13        12.78 o                         
   1   2  14          2.33          5.05         4.16 o                         
   2   2  14         52.85         60.27         5.54 o                         
   3   2  14       1369.35       1309.83        22.96 o                         
   4   2  14        556.51        597.45        10.95 o                         
   5   2  14          0.86         -3.90         6.63 o                         
   6   2  14        209.60        206.90         8.78 o                         
   7   2  14        178.54        168.19         8.56 o                         
   8   2  14          7.08          1.86         8.76 o                         
   9   2  14        104.83        117.22        11.28 o                         
  10   2  14        186.66        205.69        13.59 o                         
   1   3  14        117.14        107.45         7.70 o                         
   2   3  14         67.90         66.09         4.27 o                         
   3   3  14        496.42        461.68        10.97 o                         
   4   3  14         46.68         43.24         7.40 o                         
   5   3  14         62.39         68.90         6.68 o                         
   6   3  14         19.91         17.33         6.94 o                         
   7   3  14         35.75         39.10         9.53 o                         
   8   3  14         34.89         23.33         9.42 o                         
   9   3  14        127.94        157.61        15.62 o                         
   0   4  14       4387.29       4210.14        57.56 o                         
   1   4  14        910.87        902.08        15.79 o                         
   2   4  14        171.92        184.74         8.54 o                         
   3   4  14         30.49         27.09         5.18 o                         
   4   4  14        409.09        389.78        10.35 o                         
   5   4  14         34.28         34.47         6.38 o                         
   6   4  14       1601.45       1549.93        20.58 o                         
   7   4  14        556.98        554.29        14.53 o                         
   8   4  14        189.02        190.47        12.63 o                         
   9   4  14        183.62        203.12        13.11 o                         
   1   5  14        116.96        133.61         8.63 o                         
   2   5  14        973.26        946.43        17.01 o                         
   3   5  14          0.18          8.54         5.00 o                         
   4   5  14          4.41          3.36         7.13 o                         
   5   5  14        654.45        619.71        12.88 o                         
   6   5  14        169.32        167.47         8.53 o                         
   7   5  14         53.10         73.24        10.67 o                         
   8   5  14        186.24        171.91         9.77 o                         
   0   6  14       1219.33       1241.57        26.97 o                         
   1   6  14        131.77        129.27         9.67 o                         
   2   6  14        195.21        194.35        10.38 o                         
   3   6  14          0.49         -3.69         5.58 o                         
   4   6  14         39.35         36.27         6.62 o                         
   5   6  14        318.43        310.32        10.70 o                         
   6   6  14         52.64         67.53         7.90 o                         
   7   6  14         18.75         28.72         8.01 o                         
   8   6  14          1.08         10.48         8.11 o                         
   1   7  14         85.20         85.22         9.65 o                         
   2   7  14        453.96        441.08        14.89 o                         
   3   7  14         18.32         20.89         7.32 o                         
   4   7  14        160.73        160.05         8.36 o                         
   5   7  14        190.55        238.68        10.10 o                         
   6   7  14         17.99         26.20         7.97 o                         
   7   7  14         12.10          6.89         8.15 o                         
   0   8  14       1161.61       1157.42        27.87 o                         
   1   8  14        244.50        227.55        11.66 o                         
   2   8  14         28.81         53.54        11.08 o                         
   3   8  14          1.55         -3.90         7.15 o                         
   4   8  14         67.20         71.07         8.27 o                         
   5   8  14         11.80          3.43         8.30 o                         
   6   8  14        347.31        333.40        12.42 o                         
   1   9  14         43.76         72.51         9.93 o                         
   2   9  14        660.08        701.92        17.43 o                         
   3   9  14          0.12         -3.03        13.60 o                         
   4   9  14        271.06        252.91        15.03 o                         
   5   9  14         73.50         47.55        10.97 o                         
   0  10  14          0.07          6.22        28.60 o                         
   1  10  14         10.63         18.88        14.77 o                         
   2  10  14          0.33         14.26        18.77 o                         
   1   1  15        194.09        235.49         9.74 o                         
   2   1  15        988.97       1002.47        13.54 o                         
   3   1  15         30.75         27.96         6.08 o                         
   4   1  15        314.94        313.21        10.10 o                         
   5   1  15       1170.73       1082.16        16.00 o                         
   6   1  15         46.27         45.55         7.58 o                         
   7   1  15         55.57         60.74         7.92 o                         
   8   1  15        433.08        414.38        12.87 o                         
   9   1  15         90.69         89.65        11.32 o                         
   0   2  15       1352.94       1448.42        30.12 o                         
   1   2  15         59.52         61.21         4.90 o                         
   2   2  15         86.02         87.60         6.18 o                         
   3   2  15          4.81         11.41         6.28 o                         
   4   2  15          6.21         11.95         5.88 o                         
   5   2  15         25.92         29.44         6.81 o                         
   6   2  15         10.92          9.51         6.64 o                         
   7   2  15         24.81         37.50         7.98 o                         
   8   2  15         78.00         79.80         9.53 o                         
   9   2  15          5.48         23.88        10.43 o                         
   1   3  15        302.27        301.00        11.24 o                         
   2   3  15        172.54        190.32         5.93 o                         
   3   3  15         17.89         30.75         6.06 o                         
   4   3  15         56.38         50.04         6.24 o                         
   5   3  15       1450.28       1450.05        18.43 o                         
   6   3  15        193.85        214.07         9.60 o                         
   7   3  15          0.12         -4.82         7.90 o                         
   8   3  15        357.71        339.40        13.32 o                         
   9   3  15        855.17        895.49        21.42 o                         
   0   4  15        223.52        227.52        12.97 o                         
   1   4  15        414.72        396.21        12.86 o                         
   2   4  15        842.61        776.62        14.60 o                         
   3   4  15         14.71          5.97         6.89 o                         
   4   4  15        216.60        232.10         8.29 o                         
   5   4  15        221.62        198.60         8.86 o                         
   6   4  15         27.32         39.26         8.18 o                         
   7   4  15       1066.46       1171.33        19.00 o                         
   8   4  15          2.10         -4.68         9.01 o                         
   9   4  15        281.96        306.58        16.15 o                         
   1   5  15        984.06        893.50        15.84 o                         
   2   5  15        330.26        303.17        13.90 o                         
   3   5  15        484.33        452.91         9.47 o                         
   4   5  15         81.78         80.97         6.91 o                         
   5   5  15        152.52        141.25         7.71 o                         
   6   5  15        251.25        265.22        10.81 o                         
   7   5  15        220.41        210.55        10.80 o                         
   8   5  15         11.25         20.30        12.37 o                         
   0   6  15        257.79        251.63        15.41 o                         
   1   6  15        234.49        224.54        10.92 o                         
   2   6  15         35.90         35.02         9.86 o                         
   3   6  15         97.33         97.52         8.14 o                         
   4   6  15         25.66         29.88         6.65 o                         
   5   6  15        492.58        493.42        12.61 o                         
   6   6  15         94.91         88.65        11.16 o                         
   7   6  15        134.79        138.86         9.48 o                         
   8   6  15        182.19        179.47        10.32 o                         
   1   7  15         88.33         80.07        12.74 o                         
   2   7  15        489.17        467.00        17.83 o                         
   3   7  15        189.70        192.42         8.76 o                         
   4   7  15         50.00         52.54         8.80 o                         
   5   7  15       1205.58       1233.43        18.93 o                         
   6   7  15          9.05         -2.47         9.21 o                         
   7   7  15        182.36        204.40        10.44 o                         
   0   8  15       1301.67       1263.74        33.29 o                         
   1   8  15        683.90        684.67        18.06 o                         
   2   8  15         24.59         21.86        10.71 o                         
   3   8  15        425.42        408.66        12.40 o                         
   4   8  15        104.76        128.38         9.02 o                         
   5   8  15         51.38         82.29         9.40 o                         
   6   8  15         33.04         20.81        10.60 o                         
   1   9  15          0.74          0.85        13.71 o                         
   2   9  15          0.71         -8.49        14.25 o                         
   3   9  15         37.42          9.66        12.60 o                         
   4   9  15          7.38         23.55        13.76 o                         
   0  10  15         70.64         27.78        36.46 o                         
   1  10  15         37.49         13.22        17.01 o                         
   0   0  16       3856.66       3851.52        66.69 o                         
   1   0  16        388.60        382.97        13.83 o                         
   2   0  16          9.86          6.61         7.82 o                         
   3   0  16       1534.75       1572.12        25.12 o                         
   4   0  16        166.72        168.15        11.00 o                         
   5   0  16          0.31         -6.27        10.14 o                         
   6   0  16        527.94        553.93        20.07 o                         
   7   0  16       3340.99       3239.19        49.23 o                         
   8   0  16          2.16         -2.55        12.32 o                         
   9   0  16         45.41         53.05        15.86 o                         
   1   1  16         38.56         43.51         5.39 o                         
   2   1  16        133.16        154.57         7.52 o                         
   3   1  16        594.72        593.14        11.93 o                         
   4   1  16        191.78        204.64         8.77 o                         
   5   1  16        597.42        598.36        13.06 o                         
   6   1  16         63.18         68.66        10.62 o                         
   7   1  16          0.30         -3.15         7.82 o                         
   8   1  16         25.99         47.46         9.40 o                         
   9   1  16        120.15        103.59        15.12 o                         
   0   2  16        125.75        126.96        12.53 o                         
   1   2  16       1870.36       1863.66        19.48 o                         
   2   2  16         79.19         91.11         6.34 o                         
   3   2  16       1274.53       1238.44        21.70 o                         
   4   2  16         93.00         87.93         6.84 o                         
   5   2  16         60.84         55.61         7.41 o                         
   6   2  16         78.76         63.01         7.77 o                         
   7   2  16          6.76          2.20         8.78 o                         
   8   2  16          9.52          9.31         9.41 o                         
   9   2  16        204.35        237.73        13.56 o                         
   1   3  16        445.21        451.00        12.66 o                         
   2   3  16        113.49        104.23         8.05 o                         
   3   3  16         15.96         42.45         5.88 o                         
   4   3  16        162.48        178.87         7.92 o                         
   5   3  16        145.55        153.79         7.78 o                         
   6   3  16          2.37         -6.44         7.74 o                         
   7   3  16          0.02         15.30         8.18 o                         
   8   3  16        261.59        269.58        18.09 o                         
   9   3  16          4.84         24.62        12.53 o                         
   0   4  16       1075.60        954.80        23.14 o                         
   1   4  16       1171.26       1176.14        19.06 o                         
   2   4  16          0.76         -7.38         7.38 o                         
   3   4  16       2998.10       2866.31        27.26 o                         
   4   4  16        484.11        500.99        10.94 o                         
   5   4  16        314.43        263.54        10.09 o                         
   6   4  16        419.01        422.59        11.87 o                         
   7   4  16       1688.14       1625.14        22.66 o                         
   8   4  16         40.47         38.80         9.64 o                         
   1   5  16       1812.99       1752.10        22.83 o                         
   2   5  16        125.46        154.87         9.59 o                         
   3   5  16         14.58         21.28         8.04 o                         
   4   5  16        576.16        534.81        11.82 o                         
   5   5  16        584.96        572.67        13.05 o                         
   6   5  16        182.12        191.95         9.73 o                         
   7   5  16          6.05         -1.79         8.60 o                         
   8   5  16         11.39          0.65        11.06 o                         
   0   6  16         59.52         62.50        13.37 o                         
   1   6  16        228.42        200.30        11.07 o                         
   2   6  16         22.76         26.44         8.52 o                         
   3   6  16        474.77        508.97        14.26 o                         
   4   6  16        339.23        309.16         9.79 o                         
   5   6  16          0.44          5.07         7.26 o                         
   6   6  16         46.10         50.82         8.25 o                         
   7   6  16          0.42         -7.79         8.77 o                         
   1   7  16        116.42        106.10        10.57 o                         
   2   7  16          0.39         13.75        10.49 o                         
   3   7  16          0.07         -2.04        10.18 o                         
   4   7  16         12.09          4.75         7.34 o                         
   5   7  16        387.67        396.99        12.69 o                         
   6   7  16        270.33        244.15        11.38 o                         
   0   8  16        226.20        238.02        23.33 o                         
   1   8  16        172.74        152.26        11.91 o                         
   2   8  16         15.58          1.41        10.59 o                         
   3   8  16          6.43         -3.86        10.79 o                         
   4   8  16         10.60         18.88        11.65 o                         
   5   8  16          3.71          2.54         9.99 o                         
   1   9  16        154.54        136.66        14.70 o                         
   2   9  16         13.74         12.36        14.06 o                         
   3   9  16         94.74        116.66        20.16 o                         
   1   1  17        848.80        819.80        11.97 o                         
   2   1  17       4164.03       4182.78        38.14 o                         
   3   1  17         90.14         75.05         7.10 o                         
   4   1  17        167.14        177.72         8.94 o                         
   5   1  17        201.63        216.17         9.42 o                         
   6   1  17         66.81         65.66         8.21 o                         
   7   1  17        187.52        162.18        10.62 o                         
   8   1  17        223.81        251.41        12.42 o                         
   9   1  17          3.39          3.62        12.33 o                         
   0   2  17        616.55        616.18        21.14 o                         
   1   2  17         67.17         75.91         5.39 o                         
   2   2  17       1526.58       1513.24        18.10 o                         
   3   2  17        463.02        487.78        12.27 o                         
   4   2  17          0.20         -1.85         8.89 o                         
   5   2  17        253.49        219.86         9.32 o                         
   6   2  17          0.03          0.13         7.73 o                         
   7   2  17        115.77        106.64         9.05 o                         
   8   2  17         65.45         71.00        10.53 o                         
   9   2  17          0.10         26.46        11.75 o                         
   1   3  17        599.87        586.39        14.59 o                         
   2   3  17       2152.60       2102.81        30.62 o                         
   3   3  17        996.41        955.53        13.60 o                         
   4   3  17         72.37         50.22         6.51 o                         
   5   3  17         80.93         50.10         8.68 o                         
   6   3  17        729.31        734.31        15.56 o                         
   7   3  17          8.06         19.19         8.86 o                         
   8   3  17        813.32        776.68        17.63 o                         
   0   4  17        137.87        160.02        16.98 o                         
   1   4  17         32.27         10.21         8.99 o                         
   2   4  17          6.39          6.28         7.94 o                         
   3   4  17        111.26         95.17         8.80 o                         
   4   4  17       1220.60       1339.78        16.95 o                         
   5   4  17        295.24        301.63        15.66 o                         
   6   4  17        418.17        426.20        12.17 o                         
   7   4  17         60.87         40.58         9.18 o                         
   8   4  17         39.28         21.45         9.91 o                         
   1   5  17        318.97        301.65        11.47 o                         
   2   5  17        315.55        305.55        11.97 o                         
   3   5  17         17.30         39.61         8.64 o                         
   4   5  17          4.78         13.79         5.93 o                         
   5   5  17        247.71        276.55        10.30 o                         
   6   5  17         12.04         -0.10        10.08 o                         
   7   5  17          2.29          2.67         8.85 o                         
   0   6  17         26.20         53.93        14.35 o                         
   1   6  17          1.58          4.94         9.48 o                         
   2   6  17        146.61        152.52        10.26 o                         
   3   6  17          0.10         12.61         8.83 o                         
   4   6  17        165.80        154.56        11.09 o                         
   5   6  17          4.38          4.01         9.18 o                         
   6   6  17         61.42         67.40         9.04 o                         
   7   6  17        319.88        261.93        12.08 o                         
   1   7  17         10.66          4.36         9.88 o                         
   2   7  17       1234.97       1262.88        22.61 o                         
   3   7  17         14.92          0.94        11.08 o                         
   4   7  17        155.13        128.34        11.42 o                         
   5   7  17         12.96         15.57        11.30 o                         
   6   7  17        535.65        568.01        17.67 o                         
   0   8  17       1515.56       1610.65        39.11 o                         
   1   8  17          1.50        -11.27        11.27 o                         
   2   8  17         29.62         13.01        14.87 o                         
   3   8  17          0.16         14.81        11.60 o                         
   4   8  17        530.24        531.73        21.12 o                         
   5   8  17         18.38         33.22        13.04 o                         
   1   9  17          0.30         19.01        14.22 o                         
   2   9  17         39.38          9.45        13.53 o                         
   3   9  17         29.14          0.56        27.03 o                         
   0   0  18      15385.13      15417.78       240.38 o                         
   1   0  18       3904.91       3826.13        52.48 o                         
   2   0  18        437.84        388.23        29.44 o                         
   3   0  18       1553.66       1476.57        25.56 o                         
   4   0  18         30.99         25.56         9.97 o                         
   5   0  18        317.37        297.38        16.26 o                         
   6   0  18         67.43         53.86        20.66 o                         
   7   0  18       1147.20       1051.49        27.21 o                         
   8   0  18        184.48        149.52        20.31 o                         
   1   1  18        922.34        926.92        14.89 o                         
   2   1  18       1143.99       1166.87        15.83 o                         
   3   1  18         14.48         27.96         6.90 o                         
   4   1  18       1055.77       1024.96        16.91 o                         
   5   1  18        402.50        400.88        12.45 o                         
   6   1  18         72.87         55.99         8.79 o                         
   7   1  18         23.06         15.02        10.65 o                         
   8   1  18          9.09         15.27        10.77 o                         
   0   2  18       1001.21        960.93        38.65 o                         
   1   2  18         27.61         36.60         5.23 o                         
   2   2  18       1721.46       1676.01        19.75 o                         
   3   2  18        218.36        243.32         9.87 o                         
   4   2  18         10.00         28.61         6.71 o                         
   5   2  18        258.64        241.99         9.77 o                         
   6   2  18          3.95          9.86         7.97 o                         
   7   2  18          8.92         23.18         8.78 o                         
   8   2  18         40.36         18.14        10.20 o                         
   1   3  18        228.04        174.13         9.18 o                         
   2   3  18         57.63         90.28         8.80 o                         
   3   3  18          1.04          4.96         5.26 o                         
   4   3  18        141.26        149.57         7.67 o                         
   5   3  18          5.05          6.06         7.06 o                         
   6   3  18          0.03         18.03         7.79 o                         
   7   3  18          0.00         -1.91        14.60 o                         
   8   3  18         10.57         35.86         9.87 o                         
   0   4  18        255.76        253.46        17.49 o                         
   1   4  18       1922.35       1885.83        24.11 o                         
   2   4  18        425.57        360.64        12.53 o                         
   3   4  18        760.41        716.60        15.58 o                         
   4   4  18        474.99        479.47        11.15 o                         
   5   4  18        116.85        105.87         7.84 o                         
   6   4  18         28.51         32.50         8.63 o                         
   7   4  18       1019.41       1049.81        24.23 o                         
   8   4  18          9.43         10.89        10.03 o                         
   1   5  18        583.26        571.97        16.16 o                         
   2   5  18         68.33         96.61        10.21 o                         
   3   5  18        103.46        111.51         9.72 o                         
   4   5  18         16.06         15.47         5.79 o                         
   5   5  18        553.75        532.15        18.15 o                         
   6   5  18        322.75        280.77        12.74 o                         
   7   5  18          0.89         -9.40         9.40 o                         
   0   6  18        629.94        568.49        31.71 o                         
   1   6  18          7.20         -6.63         9.70 o                         
   2   6  18          6.16         -2.66         9.05 o                         
   3   6  18        452.98        447.55        17.88 o                         
   4   6  18         46.21         40.60         9.43 o                         
   5   6  18          7.36         14.78         8.03 o                         
   6   6  18        119.61        119.20        11.13 o                         
   1   7  18        229.21        204.75        12.50 o                         
   2   7  18         50.73         38.44        10.89 o                         
   3   7  18         21.50         31.80        11.42 o                         
   4   7  18         15.27         10.82        11.29 o                         
   5   7  18         51.47         53.77        14.63 o                         
   0   8  18         28.31         28.50        17.45 o                         
   1   8  18        275.08        241.78        14.38 o                         
   2   8  18          0.82         -0.56        12.90 o                         
   3   8  18         67.17         51.89        13.67 o                         
   4   8  18        434.16        479.03        20.76 o                         
   1   9  18        190.12        171.74        17.53 o                         
   1   1  19          2.39         18.47         5.93 o                         
   2   1  19         44.38         63.63         6.68 o                         
   3   1  19         97.06         87.77         7.85 o                         
   4   1  19        602.73        630.27        17.56 o                         
   5   1  19        756.96        741.14        16.92 o                         
   6   1  19        678.88        674.13        15.41 o                         
   7   1  19          7.30         -9.31         9.31 o                         
   8   1  19         62.06         55.85        12.64 o                         
   0   2  19         72.51        114.37        14.03 o                         
   1   2  19        101.40         90.07         9.20 o                         
   2   2  19        215.79        230.19         9.82 o                         
   3   2  19        252.39        227.79         9.45 o                         
   4   2  19          7.40          8.53         6.74 o                         
   5   2  19        170.22        138.66         9.02 o                         
   6   2  19          2.20          4.03         8.20 o                         
   7   2  19        138.40        126.99        10.45 o                         
   8   2  19          0.27        -11.11        11.11 o                         
   1   3  19       2235.65       2188.58        28.08 o                         
   2   3  19         46.68         57.19         8.64 o                         
   3   3  19        173.04        167.01         7.01 o                         
   4   3  19        898.46        839.54        14.21 o                         
   5   3  19        831.28        777.15        15.11 o                         
   6   3  19        223.42        248.08        10.43 o                         
   7   3  19         12.63         13.74         9.40 o                         
   8   3  19        111.00        142.43        11.96 o                         
   0   4  19        123.91        123.05        15.47 o                         
   1   4  19        106.84        117.42         9.59 o                         
   2   4  19        125.40        129.99         9.69 o                         
   3   4  19        525.11        505.80        14.82 o                         
   4   4  19         38.11         34.65         6.54 o                         
   5   4  19         85.85         77.78         8.35 o                         
   6   4  19         17.11         29.15         8.83 o                         
   7   4  19        221.34        241.61        11.63 o                         
   1   5  19         22.92         37.19         9.85 o                         
   2   5  19        311.34        303.25        12.67 o                         
   3   5  19          0.19          6.39         9.29 o                         
   4   5  19        986.61        945.23        18.64 o                         
   5   5  19        501.60        532.95        16.40 o                         
   6   5  19          5.47          0.00         8.50 o                         
   7   5  19         43.19         65.26        13.39 o                         
   0   6  19        527.03        497.19        33.56 o                         
   1   6  19         13.24        -10.04        10.04 o                         
   2   6  19        251.52        229.87        13.67 o                         
   3   6  19        218.63        220.70        12.43 o                         
   4   6  19         17.00          5.10        10.26 o                         
   5   6  19         49.41         49.10        11.80 o                         
   6   6  19        251.67        268.37        14.54 o                         
   1   7  19        112.01        137.62        16.80 o                         
   2   7  19         17.45        -10.85        10.85 o                         
   3   7  19         11.58          0.27        11.62 o                         
   4   7  19         12.24         10.15        12.12 o                         
   5   7  19        433.53        404.04        23.04 o                         
   0   8  19        149.77        153.77        20.39 o                         
   1   8  19        187.57        224.34        20.49 o                         
   2   8  19          4.05         -4.93        13.38 o                         
   3   8  19        527.92        533.09        23.95 o                         
   0   0  20       2141.47       2118.25        63.00 o                         
   1   0  20       2307.70       2273.27        35.68 o                         
   2   0  20       1865.10       1872.05        29.34 o                         
   3   0  20         16.20         20.84        10.92 o                         
   4   0  20        748.95        708.97        19.74 o                         
   5   0  20        972.70        887.76        25.23 o                         
   6   0  20        720.00        688.52        24.12 o                         
   7   0  20         29.11         16.59        15.48 o                         
   8   0  20          0.70        -18.07        29.94 o                         
   1   1  20        972.43        957.45        13.81 o                         
   2   1  20        563.45        528.97        16.42 o                         
   3   1  20        177.64        159.40         8.90 o                         
   4   1  20        322.56        313.96        12.41 o                         
   5   1  20         68.95         74.95         9.49 o                         
   6   1  20        100.57        112.22        10.70 o                         
   7   1  20          4.44          5.89        10.81 o                         
   8   1  20          0.81          6.35        12.38 o                         
   0   2  20         32.58         22.48        13.52 o                         
   1   2  20         60.74         70.79         9.69 o                         
   2   2  20          3.09         -1.89         6.36 o                         
   3   2  20         35.96         62.57         7.06 o                         
   4   2  20        480.64        502.73        12.30 o                         
   5   2  20        101.17        103.65         9.08 o                         
   6   2  20        245.18        268.13        10.95 o                         
   7   2  20          5.95         10.81         9.76 o                         
   1   3  20        161.10        177.60        11.45 o                         
   2   3  20          3.06         -0.12         8.44 o                         
   3   3  20          3.34          6.87         6.15 o                         
   4   3  20        207.46        217.66         9.50 o                         
   5   3  20          1.68         14.22         8.10 o                         
   6   3  20         33.28         23.49         8.93 o                         
   7   3  20        197.72        207.59        13.17 o                         
   0   4  20        830.08        819.73        27.71 o                         
   1   4  20        586.48        547.52        15.24 o                         
   2   4  20        330.71        311.14        13.04 o                         
   3   4  20        683.09        695.66        16.59 o                         
   4   4  20        393.76        392.59         9.50 o                         
   5   4  20         50.06         48.77        10.27 o                         
   6   4  20        343.42        351.26        13.53 o                         
   7   4  20         93.32         84.75        11.11 o                         
   1   5  20        100.90         84.54        10.55 o                         
   2   5  20        399.10        394.87        15.15 o                         
   3   5  20        434.38        432.20        14.82 o                         
   4   5  20          0.10          9.13         9.34 o                         
   5   5  20          0.78         19.62        11.37 o                         
   6   5  20         35.95         34.96         9.85 o                         
   0   6  20        844.26        858.96        33.95 o                         
   1   6  20          8.59         -4.23        10.96 o                         
   2   6  20        167.71        177.06        12.64 o                         
   3   6  20         53.48         55.72        11.12 o                         
   4   6  20          1.86         -3.08        11.64 o                         
   5   6  20          0.04        -19.37        19.37 o                         
   1   7  20          4.84          2.56        11.92 o                         
   2   7  20        467.71        457.85        23.86 o                         
   3   7  20         23.95         27.99        13.42 o                         
   4   7  20        241.24        217.91        16.64 o                         
   0   8  20          6.86         42.84        19.97 o                         
   1   8  20        450.73        373.20        18.65 o                         
   2   8  20         11.40          3.59        14.26 o                         
   1   1  21       1719.24       1792.47        20.02 o                         
   2   1  21        117.13        116.54        10.58 o                         
   3   1  21         99.22        102.80         8.55 o                         
   4   1  21         42.55         44.09        12.55 o                         
   5   1  21        329.31        366.18        13.41 o                         
   6   1  21          0.63          4.65        10.66 o                         
   7   1  21         89.41         64.82        11.87 o                         
   0   2  21        559.81        545.11        23.36 o                         
   1   2  21         92.84         93.95         9.83 o                         
   2   2  21          6.58         12.17         7.03 o                         
   3   2  21        348.34        345.28        10.47 o                         
   4   2  21         38.47         32.19         7.79 o                         
   5   2  21         50.34         28.87         8.45 o                         
   6   2  21          0.54          1.34         9.07 o                         
   7   2  21         19.85         42.78        12.04 o                         
   1   3  21        245.65        239.78        12.68 o                         
   2   3  21         18.61         26.63         9.19 o                         
   3   3  21        521.07        510.99        15.32 o                         
   4   3  21         26.76         15.08        11.14 o                         
   5   3  21        290.40        315.36        11.52 o                         
   6   3  21         16.54          9.79         9.12 o                         
   7   3  21         38.99         40.25        10.92 o                         
   0   4  21         67.29         77.54        16.52 o                         
   1   4  21         81.28         77.99         9.95 o                         
   2   4  21         86.71        101.52        10.81 o                         
   3   4  21        123.44        147.36        10.94 o                         
   4   4  21        211.47        206.10        11.77 o                         
   5   4  21          1.79          3.18        10.73 o                         
   6   4  21         25.28         23.29        10.98 o                         
   1   5  21        365.86        348.51        19.92 o                         
   2   5  21          5.82          9.52        10.58 o                         
   3   5  21        378.81        323.53        16.26 o                         
   4   5  21         51.15         56.17        11.54 o                         
   5   5  21        189.37        203.86        13.39 o                         
   0   6  21          8.53         31.04        16.74 o                         
   1   6  21         91.91         90.08        18.15 o                         
   2   6  21        144.49        142.56        18.75 o                         
   3   6  21        283.01        289.89        16.58 o                         
   4   6  21         51.62         72.99        15.02 o                         
   1   7  21        255.18        262.19        16.39 o                         
   2   7  21        191.08        185.89        15.46 o                         
   3   7  21         77.59         85.73        15.66 o                         
   0   0  22        144.86        177.64        16.04 o                         
   1   0  22          4.43         12.00         9.55 o                         
   2   0  22        143.35        165.05        12.38 o                         
   3   0  22        695.39        797.19        22.57 o                         
   4   0  22        200.99        220.59        14.92 o                         
   5   0  22         12.89         24.14        15.19 o                         
   6   0  22         32.43         18.16        27.23 o                         
   7   0  22          0.08         -5.35        19.70 o                         
   1   1  22          6.85          8.70         6.32 o                         
   2   1  22         10.42          1.11         8.26 o                         
   3   1  22         18.89         31.83         8.82 o                         
   4   1  22         28.64         38.71        10.05 o                         
   5   1  22          5.71          8.33        10.05 o                         
   6   1  22         55.55         37.86        16.91 o                         
   7   1  22         32.40         44.74        14.34 o                         
   0   2  22        195.14        200.39        17.09 o                         
   1   2  22        923.89        897.23        19.56 o                         
   2   2  22         70.96         84.96         8.98 o                         
   3   2  22        179.10        165.44         8.26 o                         
   4   2  22        712.19        710.80        15.20 o                         
   5   2  22         21.62         39.89         9.17 o                         
   6   2  22        172.90        178.07        11.78 o                         
   1   3  22        238.15        217.43        12.84 o                         
   2   3  22          0.09          0.16         9.29 o                         
   3   3  22          3.12         11.14         9.55 o                         
   4   3  22         22.77         24.60         9.77 o                         
   5   3  22         26.64         28.97        11.11 o                         
   6   3  22        254.42        220.16        12.37 o                         
   0   4  22        413.22        394.46        25.15 o                         
   1   4  22          7.88         16.53        11.19 o                         
   2   4  22        488.98        462.95        17.46 o                         
   3   4  22        441.64        433.80        16.39 o                         
   4   4  22        210.46        234.68        13.88 o                         
   5   4  22         57.99         48.16        13.56 o                         
   1   5  22        113.02        158.26        13.06 o                         
   2   5  22         51.63         45.10        12.29 o                         
   3   5  22          6.68          7.38        11.72 o                         
   4   5  22        122.39         81.27        14.84 o                         
   5   5  22        154.30        157.29        19.76 o                         
   0   6  22        104.90        140.91        18.65 o                         
   1   6  22        521.42        533.17        21.58 o                         
   2   6  22        136.38        101.46        13.21 o                         
   3   6  22          5.28        -20.51        20.51 o                         
   1   7  22         52.39         39.99        14.35 o                         
   1   1  23        122.46        136.12        11.81 o                         
   2   1  23        922.83        990.84        18.51 o                         
   3   1  23         42.57         44.74         9.58 o                         
   4   1  23        162.67        160.16        11.26 o                         
   5   1  23         20.58          5.46        10.43 o                         
   6   1  23        118.40        112.02        11.89 o                         
   0   2  23        129.16        128.65        22.97 o                         
   1   2  23         14.64         20.65        10.93 o                         
   2   2  23          4.76         12.13         9.86 o                         
   3   2  23         79.93        101.19         9.28 o                         
   4   2  23        116.76        120.39         9.10 o                         
   5   2  23          0.70         -9.23         9.23 o                         
   6   2  23        165.98        193.92        13.81 o                         
   1   3  23         25.52         26.11        10.98 o                         
   2   3  23        164.02        144.61        11.33 o                         
   3   3  23          9.58         16.35        11.41 o                         
   4   3  23         10.17         31.05        14.31 o                         
   5   3  23         17.76          9.18        12.92 o                         
   0   4  23         15.53         20.01        16.44 o                         
   1   4  23         13.54         -2.19        12.10 o                         
   2   4  23          4.77         13.61        11.84 o                         
   3   4  23        108.49        105.35        14.22 o                         
   4   4  23         73.79         76.00        13.96 o                         
   5   4  23         44.33         76.23        23.88 o                         
   1   5  23        241.80        212.20        14.01 o                         
   2   5  23        653.62        624.19        20.90 o                         
   3   5  23         33.96         68.73        14.07 o                         
   4   5  23        567.47        518.79        23.69 o                         
   0   6  23       1451.55       1438.85        38.28 o                         
   1   6  23         13.01         17.58        15.71 o                         
   2   6  23         71.76         51.22        17.88 o                         
   0   0  24         14.47          5.43        14.69 o                         
   1   0  24          1.97          4.48        11.25 o                         
   2   0  24        177.13        187.68        15.45 o                         
   3   0  24         39.81         21.77        21.86 o                         
   4   0  24        107.53        150.82        27.51 o                         
   5   0  24          3.07         15.59        17.33 o                         
   1   1  24         94.18         88.14         7.65 o                         
   2   1  24          4.73         29.58         9.17 o                         
   3   1  24        106.07        146.38        13.48 o                         
   4   1  24          1.87         21.34        13.00 o                         
   5   1  24        154.05        176.57        14.99 o                         
   0   2  24        203.63        186.19        18.12 o                         
   1   2  24       1362.75       1363.01        24.44 o                         
   2   2  24          0.04        -10.43        10.43 o                         
   3   2  24        302.75        291.89        14.65 o                         
   4   2  24          0.85         14.21         8.76 o                         
   5   2  24        104.97        124.98        12.46 o                         
   1   3  24        169.32        158.90        13.08 o                         
   2   3  24         66.16         69.67        12.14 o                         
   3   3  24         58.43         64.14        15.35 o                         
   4   3  24          0.19        -13.05        13.86 o                         
   0   4  24         39.45         28.11        16.69 o                         
   1   4  24          7.46         16.36        11.72 o                         
   2   4  24         23.77         15.57        11.99 o                         
   3   4  24        195.31        204.32        15.39 o                         
   4   4  24         50.03         54.43        18.01 o                         
   1   5  24         23.53         49.18        12.83 o                         
   2   5  24          2.24         27.79        13.36 o                         
   1   1  25         37.32         32.29         9.15 o                         
   2   1  25        583.52        654.24        16.62 o                         
   3   1  25          7.11         24.23        11.85 o                         
   4   1  25        555.40        551.11        17.83 o                         
   0   2  25        606.33        652.07        29.18 o                         
   1   2  25         33.69         55.01        13.90 o                         
   2   2  25        109.29        129.31        17.03 o                         
   3   2  25          0.81         -8.78        12.44 o                         
   4   2  25         19.33         21.73        12.10 o                         
   1   3  25          0.02          8.23        15.61 o                         
   2   3  25         73.38         69.68        13.63 o                         
   3   3  25         17.13         26.90        13.48 o                         
   0   4  25         62.98         64.75        18.58 o                         
   1   4  25        148.54        166.37        14.41 o                         
   2   4  25         65.56         82.37        14.39 o                         
   0   0  26         89.52        139.25        20.72 o                         
   1   0  26          0.16         -4.78        12.98 o                         
   2   0  26        146.73        143.79        19.78 o                         
   3   0  26        492.11        561.54        26.43 o                         
   1   1  26         14.66         34.68        12.40 o                         
   2   1  26         22.21         17.81        14.46 o                         
   3   1  26         24.95         40.38        13.21 o                         
   0   2  26       1651.63       1752.68        46.47 o                         
   1   2  26        405.63        429.24        20.96 o                         
   2   2  26        130.04        148.67        14.58 o                         
   3   2  26        150.43        196.98        16.56 o                         
   1   3  26        218.87        277.05        17.39 o                         
   2   3  26        798.23        894.15        28.07 o                         
   1   1  27        350.27        407.81        26.52 o                         
                                                                                
